# Supplementary material for: Prevalence, genotypes, and infection risk factors of psittacine beak and feather disease virus and budgerigar fledgling disease virus in captive birds in Hong Kong
Source: Arch Virol. 2024 Apr 5;169(5):91. doi: 10.1007/s00705-024-06017-3 (PMC10997714; doi:10.1007/s00705-024-06017-3)
Supplement: Supplementary file 2 — Supplementary file2 (XLSX 141 KB) [file 705_2024_6017_MOESM2_ESM.xlsx]

## Sheet: Table S12
Table S12. Lengths of PBFDV Rep sequences and their pairwise distances (%) with reference strains. Pairwise distances were calculated by ungapped portions of sequences only.
	Sequence lengths (bp)	Ref	1	2	3	4	5	6	7	8	9	10	11	12	13	14	15	16	17	18	19	20	21	22	23	24	25	26	27	28	29	30	31	32	33	34	35	36	37	38	39	40	41	42	43	44	45	46	47
LB047A_A.ros_Household	870	1
LB69A_A.fis_Household	870	2	97.6
P56A_D.nob_Household	475	3	60.1	60.6
P166A_P.ale_Household	870	4	94.7	94.5	59.5
P168A_A.ara_Household	594	5	71.3	71.6	62.6	70.6
P172A_L.lea_Household	551	6	69.1	69.4	54.2	68.6	59.7
P172B_P.leu_Household	495	7	63	63.5	62.8	62.3	65.7	57
P172C_E.ros_Household	477	8	61.5	61.9	61.6	60.9	64.1	56.4	64.3
1RAA_2RAA_A.ros_Household	623	9	71.6	71.6	60.4	72.6	70.8	57.8	63.1	61.6
3RAA_A.ros_Household	495	10	60	60.3	60.7	58.3	60.2	52.8	60.5	59.9	58.9
7RAA_A.ros_Shop	491	11	63.7	64	57	62.6	62.7	59.5	60	59.3	61.3	57.7
8RAA_A.ros_Shop	491	12	63.8	64.2	57.3	62.7	63	59.7	60.4	59.6	61.4	58	65.3
9raa_A.ros_Shop	870	13	97.6	99.1	60.5	94.1	71.6	69.5	63.5	61.9	71.4	60.2	64.3	64.8
10raa_A.ros_Shop	598	14	73.7	73.6	56.5	72.1	62	69.6	59.3	58.7	60.9	57	64	63.8	73.8
F1_A.och_Shop	441	15	59.3	59.5	57	58	59.7	54.2	59.9	59.8	58.4	57.7	59.2	59.6	59.7	58.7
F6_P.eri_Shop	461	16	60.8	61	58.6	59.5	61.3	53.6	61.5	61.3	59.9	59	58.5	58.8	61.2	57.8	60.5
F7_L.lor_Shop	441	17	59.4	59.1	57	58.5	59.8	54.3	60	59.8	58.4	57.3	59	59.1	59.1	58.5	60.4	59.9
F13_M.und_Shop	467	18	61.5	62.2	59.4	60.2	62	53.7	62.3	61.5	60.7	59.4	58.6	59	62	57.7	59.8	62.1	59.4
F41_G.rel_Shop	478	19	59	58.8	61	58.8	60.2	52.6	60.4	59	60	59.3	55.9	56	58.7	56.1	55.7	57	55.9	57.5
F42_Z.jap_Shop	471	20	58.8	58.8	60.4	58.7	59.6	52	59.8	58.4	59.3	59.5	56	56.1	58.9	55.8	55.7	57	55.5	57.7	59.7
F43_Z.jap_Shop	476	21	59.3	59.4	60.7	59.3	60.1	52.6	60.3	58.8	59.8	59.8	56.5	56.6	59.5	56.4	56.3	57.5	56.1	58.1	60.2	63.3
F44_Z.jap_Shop	311	22	58.8	58.9	60.4	58.8	59.6	52.1	59.8	58.5	59.3	59.6	56.1	56.2	59	56	55.8	57	55.7	57.7	59.8	63.2	63.3
F49_A.aes_Shop	600	23	70.9	70.7	60	70.7	71.2	58.4	62.9	61.4	70.2	59.2	62.3	62.4	70.9	62.1	58.8	60.1	58.7	60.7	59.4	62.5	63.1	62.6
AS4_E.ros_Clinic	511	24	63.8	64.2	63	63.2	66.5	57.7	65.9	64.3	63.9	60.4	60.7	61	64.2	60.1	59.9	61.5	60	62.2	60.5	59.9	60.5	59.9	63.8
AS27_D.nob_Clinic	598	25	67.7	67.5	58.1	67.7	66.1	52.6	60.9	60	68.1	56.5	56.3	56.2	67.5	55.8	56.7	58.3	56.9	58.7	58.4	56.7	57.3	56.7	65.4	60.9
BL11_P.eri_Clinic	871	26	96.7	97.7	61.8	94.6	73.3	71	64.8	63.3	72	59.4	63.1	63.5	97.7	73.1	58.9	60.5	58.9	61.2	59.4	58.8	59.3	58.8	70.8	65.7	68.2
BL19_P.eri_Clinic	871	27	96.8	97.8	61.7	94.7	73.2	70.9	64.7	63.2	72.1	59.5	63.2	63.6	97.8	73.2	59	60.6	59	61.3	59.5	58.9	59.4	58.9	70.9	65.6	68.2	99.9
BL20_P.eri_Clinic	871	28	96.8	97.8	61.9	94.7	73.4	71	64.9	63.3	72	59.5	63.2	63.5	97.8	73.2	58.9	60.6	59	61.3	59.4	58.8	59.4	58.9	70.9	65.7	68.2	99.9	99.8
AB277746.1_M.und_JP		29	93.2	93.3	59.2	92.4	70.3	67.9	62.1	60.6	71.9	57.7	61.2	61.3	93.2	71.1	57.6	58.8	57.6	59.1	59.3	57.8	58.4	57.8	69.8	62.9	70.2	94	94.1	94.1
AB277747.1_M.und_JP		30	93.6	93.4	59.5	92.6	70.3	68.3	62.4	60.9	72.2	57.9	61.3	61.4	93.5	71.4	57.4	59.1	57.6	59.5	59.9	58.1	58.6	58.1	70	63.3	69.8	94.2	94.3	94.3	97.1
AB277748.1_M.und_JP		31	83.7	83.2	54.4	83.2	63.1	59	56.8	55.4	65.9	53.4	55.5	55.5	83.2	62.6	52.8	54.4	52.5	55.1	54.7	54	54.5	54	63.4	57.3	66.3	82.9	82.9	83	85.2	84.8
AB514568.1_N.hol_JP		32	93.1	93	59.1	91.9	69.4	67.3	61.7	60.3	71.4	57.8	60.8	60.9	92.6	70.5	57.1	58.6	57.1	59.2	58.7	58.7	59.2	58.7	70.1	62.5	67.8	93	93.1	93.1	93.3	93.5	84.2
AF071878.1_UN_US		33	93.8	93.6	59.4	93	70.2	67.5	62.2	60.7	72.8	58.4	61.3	61.4	93.5	71	57.5	59.2	57.8	59.6	58.8	58.8	59.3	58.8	70.5	62.8	68.1	94	94.1	94.1	94.6	94.5	84.7	94.3
AF080560.1_C.gal_AU		34	93.3	93	59.3	91.8	69.5	67.7	61.9	60.5	71.7	58	61.1	61.2	92.6	70.8	57.3	58.9	57.6	59.4	58.9	59.1	59.6	59.1	70.5	62.7	68.1	93	93.1	93.1	93.5	93.7	84.2	98.8	94.5
AF311295.1_P.hae_AU		35	96.6	96.5	60.3	93.3	71.4	68.7	63	61.6	71.7	59.9	63.1	63.2	96.3	73	59.2	60.7	59	61.2	58.8	58.8	59.3	58.8	70.7	63.9	67.5	95.8	95.9	95.9	93.9	94.2	84.2	93.9	94.5	93.9
AF311297.1_C.ten_AU		36	93.8	93.2	59.8	92.5	70.4	67.9	62.7	61.3	72.3	58.4	61.5	61.6	93.1	71.2	58.1	59.6	58.1	60.1	59.2	58.7	59.2	58.7	70.3	63.5	68.7	93.6	93.8	93.8	94.3	94.6	84.1	95.8	94.9	96	94.4
AF311298.1_E.ros_AU		37	94.3	93.8	59.4	93	70.4	68.6	62.3	60.9	72.6	57.9	61.9	62	93.6	71.7	57.5	58.9	57.6	59.8	59.6	58.4	59	58.5	70.4	63.1	69.3	94.2	94.3	94.3	94.9	95.1	85.3	95.2	94.9	95.7	94.6	96.4
AF311299.1_T.hae_AU		38	89.3	88.5	56.7	89.6	66.9	65.1	59.3	57.8	69.9	55.8	59.3	59.4	88.6	68.6	55.3	56.8	55	56.8	57.2	56.6	57.1	56.6	67.6	60.2	65.8	88.6	88.7	88.7	89.6	89.7	82.4	88.5	89	88.7	89.2	89.3	90.1
AF311300.1_C.lea_AU		39	94.7	94.1	59.8	93.2	70.8	68.7	62.7	61.4	72.6	58.4	62	62.1	94	72	58.3	59.8	58.4	60.3	59.2	58.7	59.2	58.7	70.6	63.6	68.8	94.6	94.7	94.7	95	95.3	85	95.3	95.3	95.6	95.3	97.6	96.6	90.1
AF311301.1_C.gal_AU		40	91.9	91.4	59.3	90.7	69.3	67.5	61.8	60.5	71.5	57.8	60.6	60.6	91.4	70.3	57.2	58.8	57.2	59.2	58.9	58.7	59.2	58.7	69.7	62.6	68.3	91.8	91.9	91.9	93	93.1	84.1	94.3	93.4	94.5	92.5	94.5	93.9	88.7	94.2
AY450434.1_P.leu_ZA		41	92.3	91.9	58.4	91.2	69.1	66.6	61.1	59.7	71.7	57.2	60.8	60.6	92	70.4	57	58.6	57.1	59	58.3	58.1	58.5	58.1	69.7	61.9	67.9	91.9	92	92	93.1	93.4	84	92.5	94.3	92.5	93	93.5	93.7	88.5	94.1	91.8
AY450435.1_P.eri_ZA		42	92.7	92.4	58.8	91.7	69.4	67	61.4	60	72.1	57.5	61.1	61	92.5	70.9	57.2	58.8	57.4	59.2	58.6	58.4	58.9	58.5	70	62.2	68	92.4	92.5	92.5	93.3	93.5	84.1	92.8	94.6	92.8	93.4	93.8	94.1	88.8	94.4	92.1	99.3
AY450436.1_C.alb_ZA		43	92.7	92.4	58.8	91.7	69.4	67	61.4	60	72.1	57.5	61.1	61	92.5	70.9	57.2	58.8	57.4	59.2	58.6	58.4	58.9	58.5	70	62.2	68	92.4	92.5	92.5	93.4	93.6	84.2	92.9	94.7	92.9	93.5	93.9	94.2	88.9	94.5	92.2	99.5	99.8
AY450443.1_P.eri_ZA		44	93.9	94	59.2	93.5	69.9	68	62	60.6	72.3	58.4	61.6	61.7	93.7	71.6	57.7	59.2	57.5	60	58.7	58.7	59.1	58.7	70.3	62.8	67	93.9	94	94	94.3	94.5	84.8	93.6	94.9	93.9	94.8	94.2	94.8	89.8	94.8	92.5	93.2	93.5	93.6
AY521234.1_P.kra_US		45	95.8	95.3	60.1	93.5	71.3	68.8	63	61.5	71.7	59.5	62.9	63.1	95.5	72.6	59.1	60.6	59.1	61.1	58.8	58.4	59	58.5	70.5	63.8	67.5	95.1	95.2	95.2	93.3	93.7	83.8	93.6	94.1	93.4	96.2	93.8	94.3	89	94.7	92.1	92.3	92.7	92.8	93.5
AY521235.1_P.kra_US		46	95.9	95.4	60.4	93.5	71.8	68.8	63.4	61.8	71.8	59.9	63.3	63.4	95.4	73	59.5	61	59.6	61.6	59	59	59.5	59	71.1	64.2	67.8	95.2	95.3	95.3	93.2	93.6	83.7	93.4	93.6	93.2	95.8	93.5	94.1	89.7	94.4	91.7	92.6	92.9	93.1	93.6	97.3
AY521236.1_P.eri_PL		47	93.5	94.3	59.2	93.3	69.9	67.8	62.1	60.6	72	58.4	61.9	61.9	93.9	71.4	57.6	59.1	57.5	60	58.2	58.6	59.1	58.6	70.2	62.8	67.2	94	94.1	94.1	94.3	94.5	84.8	93.7	95	93.7	94.6	94.1	94.4	89.4	94.9	91.9	93.6	93.9	94.1	97.8	93.6	93.7
DQ304757.1_M.und_TW		48	71.7	71.3	60.2	71.6	71.1	59.7	63.1	61.6	70.7	58.5	62.3	62.4	71.5	62.6	58.3	59.8	58.4	60.1	61.2	59.1	59.7	59.1	70.9	63.9	67.3	72.1	72.2	72.1	73.5	73.6	66.1	71.6	72	71.9	71.8	72.4	73.1	70	72.8	72	71.4	71.4	71.6	71.6	71.9	72.2	71.1
DQ397818.1_P.rob_ZA		49	93.9	93.7	59.3	92.9	70.1	68.2	62.1	60.6	72.2	58.5	61.8	61.9	93.6	71.8	57.8	59.3	57.7	60	58.8	58.8	59.3	58.8	70.5	62.9	67.6	93.9	94	94	94.3	94.6	84.8	93.7	94.5	93.9	94.6	94.7	94.7	89.5	95.6	92.6	92.6	92.9	93	95.9	94.1	93.8	95.9
EF457974.1_N.hol_AU		50	92.7	92.4	59.1	91.7	69.4	67.5	61.8	60.4	71.7	57.8	61	61.1	92.3	70.5	57.2	58.7	57.2	59.3	58.7	58.9	59.4	58.9	70.4	62.6	68.1	92.6	92.7	92.7	93.6	93.9	84	97.3	94.2	97.7	93.6	95.9	95.6	88.5	95.4	94.4	92.6	92.7	92.8	94	93	92.9	93.8
EF457975.1_N.hol_AU		51	93.7	93.1	59.4	92.6	69.7	67.8	62	60.6	72.1	58.1	61.2	61.3	93	71	57.4	58.9	57.5	59.5	59.1	59.2	59.7	59.2	70.6	62.9	68.4	93.3	93.4	93.4	94.2	94.5	85.6	97.5	94.7	97.7	94.3	96	95.4	89.6	96.4	94.6	93	93.4	93.5	94.4	93.7	93.5	94.5
EU810208.1_P.eri_PL		52	92.7	93.1	58.5	92.1	68.7	67	61.2	59.7	71.4	57.6	60.7	60.8	92.5	70.6	56.7	58.3	56.7	59.3	57.8	57.7	58.2	57.7	68.8	61.9	67.3	92.7	92.8	92.8	93.5	93.9	85	92.9	93.5	93.1	93.4	93.6	93.6	89.5	94.1	92	91.8	92.1	92.2	95.3	92.8	92.6	95.3
FJ685978.1_C.gal_TH		53	92.3	92.5	59.1	91.4	69.9	67.7	61.8	60.6	73.4	57.9	61.5	61.4	92.2	71.2	57.2	58.8	57.2	59.6	58.7	57.6	58	57.6	69.2	62.7	68.2	92.5	92.6	92.6	93.5	93.5	84.2	92.1	92.9	92.3	93.4	92.5	93.5	89.4	93.3	90.8	92.3	92.7	92.8	93.4	92.6	92.1	92.9
FJ685979.1_C.sul_TH		54	92.9	93	59.3	93.1	70.2	68.1	62	60.6	74.9	58	61.6	61.8	92.6	71.6	57.5	58.9	57.6	59.8	59.2	58.5	59.1	58.6	70.3	62.9	68.3	93	93.1	93.1	94.2	93.9	84.6	92.9	94.5	93.1	93.8	93.6	94.6	91.3	94.4	92.3	93.7	94.1	94.2	94.4	93.3	92.4	93.9
FJ685980.1_A.ara_TH		55	92.2	92.4	59	91.4	69.8	67.6	61.7	60.4	73.5	57.8	61.4	61.3	92	71.1	57.1	58.7	57.1	59.5	58.6	57.6	58	57.6	69.2	62.6	68.2	92.4	92.5	92.5	93.5	93.5	84.2	92.1	93	92.3	93.3	92.3	93.5	89.4	93.1	90.8	92.2	92.6	92.7	93.4	92.5	92.1	92.9
FJ685985.1_Agapo_TH		56	96.4	97.1	61	93.8	72.2	69.5	63.9	62.3	72	60	63.1	63.4	97.1	73.3	59.4	60.9	59.3	61.7	59.3	59.2	59.7	59.2	71.1	64.7	68	97.3	97.4	97.4	94.6	94.9	84.5	94.3	94.9	94.3	97.7	94.9	95	89.3	95.8	92.8	93.1	93.5	93.6	94.9	96.6	96.1	94.7
FJ685989.1_C.mol_TH		57	92.5	92.8	59.2	92.7	69.8	68	62	60.6	74.2	57.8	61.2	61.3	92.5	71.2	57.2	58.7	57.2	59.5	58.8	58.1	58.7	58.1	69.7	62.9	67.8	92.8	93	93	93.8	94.1	84.5	93.3	94.3	93.4	93.6	93.6	94.1	90.5	94.5	92	92.8	93.1	93.3	94.2	93.3	92.5	93.9
GQ120621.1_P.eri_PL		58	95.8	96.8	61.7	93.7	73.1	70.2	64.7	63.1	72.1	59.7	62.9	63.3	96.8	73.1	59.2	60.7	59	61.5	59.4	59.1	59.6	59.1	71	65.5	68.1	98.4	98.5	98.5	94.7	95	83.8	94.2	95.1	94.2	97.2	94.7	95.4	89.2	95.7	93	93	93.4	93.5	94.9	96.2	95.8	95
GQ165756.1_M.und_ZA		59	93.7	94	59.4	92.9	70.2	68.4	62.2	60.7	72	57.8	61.2	61.3	93.6	71.4	57.2	58.8	57.5	59.3	59.6	57.9	58.5	57.9	69.6	63	69.3	94.4	94.5	94.5	97.4	97.1	85.2	93.7	94.7	93.9	94.6	94.4	95.2	90	95.3	93.1	93.6	93.7	93.8	94.8	93.7	93.6	94.6
GQ165757.1_M.und_ZA		60	93.7	94	59.4	92.9	70.2	68.3	62.2	60.7	72	57.8	61.2	61.3	93.6	71.4	57.2	58.8	57.5	59.3	59.7	57.9	58.5	57.9	69.6	63	69.5	94.4	94.5	94.5	97.4	97.3	85.2	93.7	94.7	93.9	94.6	94.4	95.2	90	95.3	93.1	93.6	93.7	93.8	94.8	93.7	93.6	94.6
GQ165758.1_M.und_ZA		61	93.7	94	59.4	92.9	70.2	68.4	62.2	60.7	72	57.8	61.2	61.3	93.6	71.4	57.2	58.8	57.5	59.3	59.6	57.9	58.5	57.9	69.6	63	69.3	94.4	94.5	94.5	97.4	97.1	85.5	93.7	94.7	93.9	94.6	94.4	95.2	90	95.3	93.1	93.6	93.7	93.8	94.9	93.7	93.6	94.7
GQ386944.1_M.und_CN		62	84.1	84	54.4	83.5	63.4	58.8	56.8	55.4	65.8	53.2	55.1	55.1	83.8	62.4	52.5	54.2	52.6	55	54.7	54.1	54.6	54.1	63.6	57.4	66.3	83.9	83.9	84	86.3	85.7	95.1	84.4	85.2	84.6	84.9	84.7	86	82.4	85.5	84	84.7	84.8	84.9	85.7	84.4	84.3	85.6
GQ396652.1_C.nov_NZ		63	93.2	93.2	58.7	92.2	69.5	67.4	61.3	59.9	72	57.5	61.2	61.3	93	70.8	56.8	58.4	57.1	59.1	57.9	57.5	57.9	57.5	69.1	62.2	67.4	93.3	93.4	93.4	93.5	93.7	83.4	92.6	94.2	93	93.6	93.3	94.3	90.2	94.2	91.6	93.4	93.5	93.6	93.7	92.7	92.9	93.7
GQ396654.1_C.nov_NZ		64	93.2	93.4	58.8	92.5	69.6	67.6	61.4	60	72.1	57.6	61.3	61.4	93.3	71	56.9	58.4	56.9	59.2	58	57.6	58	57.6	69.2	62.3	67.5	93.5	93.6	93.6	93.7	93.8	83.4	92.8	93.9	93	93.8	93.5	94.5	90.2	94.4	91.9	93.4	93.5	93.6	94	92.9	93.2	93.9
GU015023.1_A.amb_TH		65	92.6	93.2	59.2	91.5	70.1	67.6	61.9	60.4	73.7	57.8	61.2	61.3	92.8	70.9	57.1	58.6	57.1	59.4	59	58.3	58.9	58.4	70.1	62.7	68.8	93.2	93.3	93.3	94.3	94.3	85.3	93.1	94.4	93.4	93.7	93.8	94.3	91	94.5	92.3	93.7	93.8	93.9	93.7	93.1	92.7	93.7
GU936287.1_P.exi_NZ		66	92.8	93.4	58.7	92.1	69.3	67.3	61.3	59.9	71.5	57.5	61.1	61.2	92.9	70.6	56.9	58.5	56.9	59.1	57.9	57.4	57.8	57.4	68.8	62.2	67	93.2	93.3	93.3	93.1	93.6	83.1	92.2	93.3	92.5	93.7	92.8	93.8	89.4	93.7	90.8	92.5	92.6	92.7	93.5	92.7	92.4	93.7
GU936297.1_C.nov_NZ		67	93.2	93.4	58.8	92.4	69.6	67.6	61.4	60	72	57.6	61.3	61.4	93.3	71	56.9	58.4	56.9	59.2	57.9	57.6	58	57.6	69.2	62.3	67.4	93.5	93.6	93.6	93.6	93.8	83.3	92.7	93.8	92.9	93.8	93.4	94.4	90.2	94.3	91.8	93.3	93.4	93.5	93.9	92.9	93.2	93.8
HM748919.1_P.gul_ZA		68	93.9	93.7	59.2	93.7	69.9	68.2	62.1	60.6	72.3	58.4	61.8	61.9	93.6	72	57.8	59.2	57.8	59.8	58.8	58.9	59.4	58.9	70.5	62.9	67.1	93.9	94	94	94.3	94.5	84.4	94.1	95.1	94.1	94.7	94.3	94.9	90	94.9	92.5	93.7	94.1	94.2	98.4	93.6	93.8	98.1
HM748920.1_P.eri_ZA		69	93.8	93.6	59.1	93.4	69.7	68.2	61.9	60.5	72	58.3	61.7	61.8	93.5	71.9	57.7	59.1	57.7	59.7	58.6	58.8	59.2	58.8	70.3	62.7	66.9	93.8	93.9	93.9	94.2	94.4	84.3	93.8	95	93.8	94.6	94.2	94.7	89.6	94.7	92.2	93.9	94.3	94.4	98.4	93.5	93.7	98
HM748923.1_P.gul_ZA		70	93.3	93.6	59.2	92.5	69.6	68	61.9	60.4	72	58	61.4	61.3	93.5	71.6	57.4	59	57.5	59.8	58.6	59.1	59.7	59.1	70.5	62.7	67.8	93.6	93.8	93.7	95.2	95.4	85.1	93.5	94.9	93.7	94.2	94.2	94.5	89.4	95.1	93.5	94.2	94.3	94.4	96.1	93.3	93.4	96.1
HM748924.1_Amazo_ZA		71	94.7	94.4	59.6	94.8	70.6	68.5	62.5	61.1	72.2	58.7	62.5	62.4	94.3	72.5	58.2	59.6	58.2	60.4	58.7	59.3	59.8	59.4	71.3	63.3	68	94.2	94.3	94.3	94.3	94.5	84.5	94.4	95.2	94.5	95.3	94.9	94.7	90.2	95.3	93.3	93.9	94.2	94.3	94.9	95.8	95.3	95.1
HM748925.1_Amazo_ZA		72	94.6	94.3	59.5	94.7	70.5	68.4	62.4	61	72.1	58.6	62.4	62.3	94.2	72.4	58.1	59.5	58.1	60.3	58.6	59.2	59.7	59.3	71.1	63.2	67.9	94.1	94.2	94.2	94.4	94.4	84.6	94.3	95.3	94.4	95.2	94.7	94.6	90.1	95.2	93.1	93.8	94.1	94.2	94.8	95.7	95.2	95
JQ649409.1_A.aes_BR		73	74.9	74.4	60	74.6	71	61.5	62.8	61.4	71.7	58.8	62.4	62.6	74.4	64.8	58.5	59.8	58.6	60.1	60.1	59.1	59.7	59.1	71.1	63.7	68.2	75	75.1	75.1	76.9	76.4	67.8	74.3	74.9	74.7	74.9	75.2	75.7	72.1	75.8	74.4	74.5	74.5	74.6	74.7	74.9	75.3	74.3
JQ649410.1_A.aes_BR		74	74.6	74.7	60.1	74.5	71	61.5	62.8	61.4	72.2	58.4	62.2	62.3	74.5	64.6	57.8	59.3	57.8	60.1	60.1	58.9	59.4	58.9	70.7	63.7	67.8	75.1	75.2	75.2	76.1	76	68.7	74.3	75.7	74.7	75.2	75.5	76.7	72.6	76.1	74.6	74.7	74.7	74.8	74.8	75.2	75.2	74.6
JQ649411.1_P.kra_BR		75	75.3	74.9	61.1	75.2	72	61.5	63.9	62.5	72	60	63.3	63.4	74.9	65.2	59.5	60.8	59.6	61.4	60.3	59.5	60.1	59.6	71.3	64.8	66.9	75.3	75.4	75.4	74.3	74.4	67.7	74.2	74.8	74.2	75.5	74.9	74.9	72	75.4	73.7	73.8	74.1	74.2	75.1	75.4	76.1	74.6
JQ782196.1_P.exi_NZ		76	92.7	93.2	58.2	92	68.7	67	60.7	59.3	71.5	57.2	60.7	60.8	92.8	70.3	56.3	57.9	56.3	58.7	57.4	57	57.4	57	68.3	61.5	66.2	93	93.2	92.9	92.6	93.3	83	92.1	93.3	92.3	93.4	92.6	93.6	89.4	93.5	91	92.5	92.8	92.9	93.5	92.2	92.3	93.5
JQ782197.1_P.exi_NZ		77	92.8	92.8	59	91.8	69.6	67.7	61.6	60.3	71.2	57.4	60.9	61	92.7	70.6	56.8	58.3	57.1	59.1	58.1	57.9	58.3	57.9	69.3	62.6	67.2	93.4	93.5	93.3	93.5	94.1	83.3	92.7	93.8	92.7	93.4	93	94.1	88.8	94.1	91.8	92.8	93.1	93.3	93.5	93.5	92.8	93.6
JQ782206.1_C.aur_NZ		78	93.4	93.5	58.8	92.5	69.5	67.3	61.6	60.1	72.2	58.4	61.6	61.7	93.3	70.9	57.3	58.8	57.3	59.8	58	58.1	58.6	58.2	69.5	62.4	67.3	93.5	93.6	93.4	94	94.5	84.6	93.3	94.2	93.5	94.3	93.5	93.5	89.1	94.2	92.2	92.3	92.7	92.8	94.6	93.3	93.4	94.9
JQ782207.1_C.aur_NZ		79	93.8	94.1	58.5	93	69.4	67.3	61.2	59.7	72.6	58.2	61.4	61.5	93.8	71.1	57.2	58.7	57.2	59.7	58	58	58.5	58	69.8	62.1	67.8	93.6	93.8	93.5	95	94.7	85.1	93.5	95.1	93.7	94.5	94.2	94.3	89.7	94.9	93.1	92.9	93.3	93.4	95.1	93.6	93.7	95.3
JQ782208.1_C.aur_NZ		80	93.4	93.5	58.7	92.6	69.3	67.4	61.3	60	72.1	58.2	61.4	61.5	93.3	71.2	57.2	58.8	57.2	59.6	58.2	58.1	58.5	58.1	69.4	62.2	67.7	93.6	93.8	93.5	94.6	94.7	84.8	93	94.4	93.3	94.4	93.8	94.1	89.5	94.5	92.7	92.7	93	93.1	95.1	93.5	93.4	95.1
JX049195.1_T.hae_AU		81	89.8	89	57.1	90.5	67.3	65.5	59.9	58.4	70.2	56.3	59.9	60	88.9	69.1	55.9	57.4	55.6	57.6	57.4	56.8	57.4	56.8	67.8	60.8	65.9	89.1	89.2	89	89.7	89.7	82.3	88.4	88.9	88.7	89.2	89.2	90.4	96.9	90.1	88.4	88.4	88.7	88.8	89.7	89.5	90.2	89.5
JX049196.1_T.hae_NC		82	91.7	91.1	58.3	89.9	68.8	67.2	61	59.7	71.7	57.3	60.7	60.8	91	70.1	56.3	58	56.4	58.8	57.9	57	57.5	57.1	68.4	61.8	67.2	91.5	91.6	91.4	91.5	91.8	82	90.9	91.5	90.9	91.6	91.7	91.9	90.9	91.9	90.2	91.7	92	92.1	91	91.3	91.7	90.9
JX049197.1_T.hae_NC		83	91.7	91.1	58.3	90.1	68.8	67.2	61	59.7	71.8	57.3	60.7	60.8	91	70.1	56.3	58	56.4	58.8	57.9	57.3	57.7	57.3	68.6	61.8	67.4	91.5	91.6	91.4	91.7	92	82.3	91.1	91.6	91.1	91.6	91.7	92.1	91.1	91.9	90.4	91.7	92	92.1	90.9	91.3	91.8	90.8
JX049198.1_T.hae_NC		84	91.5	90.9	58.1	89.7	68.5	67	60.7	59.5	71.5	57.1	60.4	60.5	90.8	69.9	56.1	57.7	56.2	58.6	57.6	56.8	57.3	56.8	68.2	61.6	67.2	91.2	91.4	91.1	91.2	91.6	82	90.7	91.2	90.7	91.3	91.5	91.7	90.7	91.7	90	91.5	91.8	91.9	90.8	91.1	91.5	90.7
JX049219.1_P.hae_NC		85	95.5	96.2	61	92.8	72.2	69.8	64	62.4	72.2	59.6	62.8	63.1	96.2	72.7	59.2	60.7	58.8	61.6	59.1	58.6	59.1	58.6	70.6	64.7	67.9	97.2	97.3	97	94.1	94.3	83.5	93.2	94.3	93.2	96.4	93.8	94.3	88.7	94.7	91.9	92.4	92.7	92.8	94.5	95.3	96.4	94.3
JX221002.1_P.kra_PL		86	84	83.8	53.9	83.4	62.9	58.8	56.4	55	65.5	52.9	55.2	55.2	83.8	62.4	52.5	54.2	52.5	54.8	54.4	53.8	54.3	53.8	63.5	57	65.8	83.8	83.8	83.7	85.7	85.1	94.8	84.3	85.2	84.3	84.7	84.3	85.4	83.1	85.1	83.6	84.7	84.8	84.9	85.2	84.1	83.9	85
JX221003.1_P.kra_PL		87	84	83.8	53.7	83.2	62.6	58.6	56.1	54.8	65.3	52.9	55.2	55.2	83.8	62.2	52.3	54	52.2	54.8	54.2	53.6	54.1	53.6	63.2	56.8	65.6	83.6	83.6	83.4	85.7	85.1	94.8	84.3	85.2	84.3	84.5	84.3	85.2	83.1	85.1	83.6	84.7	84.8	84.9	85.2	83.9	83.7	85
JX221010.1_P.kra_PL		88	83.2	83	53.6	82.5	62.2	58.2	55.7	54.3	64.7	52.5	54.4	54.4	83	61.5	51.8	53.6	51.7	54	54.1	53.4	53.8	53.4	62.6	56.3	65.2	83.1	83.1	83	85.1	84.5	94.1	83.6	84.4	83.7	83.9	83.3	84.6	82.5	84.1	83	83.7	83.8	83.9	84.5	83.3	83.2	84.2
JX221015.1_A.ery_PL		89	94.2	94.1	59.9	92.8	70.6	68.8	62.6	61.2	72	58.5	61.9	62	94	71.9	58	59.4	58.3	60	59.1	58.7	59.2	58.7	70.3	63.6	67.8	94.7	94.8	94.6	94.5	94.8	84	93.7	95.1	93.7	94.9	94.4	95	89.7	95.3	92.8	94	94.3	94.4	94.7	95	94.2	94.5
JX221016.1_A.ery_PL		90	92.9	93.1	59.5	91.6	69.9	68.5	62.2	60.7	71.2	58	61.8	61.9	93	71.4	57.4	58.8	57.6	59.8	58.4	58.3	58.8	58.3	69.6	63.2	67.2	93.4	93.5	93.3	93.5	93.7	83.2	92.3	93.6	92.5	93.3	92.9	94	88.8	93.8	91.5	92.5	92.8	92.9	93.4	93.4	92.7	93.5
JX221024.1_F.coe_PL		91	93.3	92.5	59.5	92.8	70.3	68.2	62.1	60.6	71.9	58.1	61.4	61.5	92.4	71	57.5	58.8	57.5	59.6	59.3	57.9	58.5	58	69.6	62.9	67.6	93.3	93.4	93.2	93.3	93.1	84.9	93.1	93.5	93.1	93.8	93.7	94.2	89.2	94.2	91.8	92.1	92.5	92.6	93.4	94.2	93.8	93
JX221025.1_C.alb_PL		92	93.7	93.6	59.4	92.8	70.4	68.5	62.2	60.7	72.1	57.7	61.3	61.4	93.8	71.4	57.5	59	57.5	59.3	59.5	58	58.5	58	69.9	63.1	69.7	94.7	94.8	94.5	98	97.7	85.1	93.4	94.8	93.6	94.4	94.4	95.1	90.1	95.3	93	93.5	93.6	93.7	94.6	93.7	93.6	94.6
JX221027.1_M.und_PL		93	93.8	93.8	59.2	92.7	70.3	68.3	62	60.5	71.8	57.7	61.3	61.4	93.9	71.2	57.3	58.8	57.3	59.3	59.3	57.7	58.3	57.8	69.8	62.9	69.6	94.5	94.7	94.4	97.8	97.4	85	93.3	94.6	93.5	94.3	94.3	95	90	95.2	92.9	93.4	93.5	93.6	94.5	93.6	93.5	94.5
JX221028.1_M.und_PL		94	93.8	93.8	59.4	93	70.5	68.5	62.2	60.7	72	57.7	61.3	61.4	93.9	71.4	57.5	59	57.5	59.3	59.5	58	58.5	58	70	63.1	69.8	94.8	94.9	94.7	98.1	97.6	85.3	93.5	94.9	93.7	94.5	94.5	95.2	90.2	95.4	93.1	93.6	93.7	93.8	94.8	93.8	93.7	94.7
JX221031.1_P.sen_PL		95	95.5	96.5	61	93.4	72.4	69.9	63.9	62.5	72	59.5	63.1	63.4	96.5	72.8	59	60.4	58.8	61.2	59.4	58.8	59.3	58.9	70.8	64.8	67.7	97.8	97.9	97.7	94.3	94.5	83.5	93.8	94.8	94.1	96.8	94.4	95.1	88.8	95.3	92.6	92.7	93	93.1	94.6	95.9	95.4	94.6
JX221032.1_P.eri_PL		96	95.4	96.3	60.6	93	72.1	69.6	63.6	62.2	71.6	59.4	63	63.3	96.3	72.5	58.6	60	58.5	61.1	59	58.5	59	58.6	70.5	64.5	67.4	97.5	97.6	97.4	94	94.4	83.1	93.5	94.4	93.7	96.5	94.1	94.8	88.5	95	92.2	92.3	92.7	92.8	94.2	95.6	95.1	94.3
JX221033.1_A.sca_PL		97	95.5	96.2	60.6	93.4	72.1	69.5	63.6	62.1	71.8	59.4	62.4	62.8	96.2	72.6	58.8	60.3	58.6	60.9	58.9	58.5	59	58.5	70.5	64.5	67.8	97.6	97.7	97.5	94.3	94.5	83.9	93.8	94.8	93.8	96.8	94.4	94.9	88.8	95.3	92.6	92.7	93	93.1	94.8	95.9	95.4	94.6
JX221034.1_M.und_PL		98	93	93.2	58.7	91.9	69.7	67.7	61.6	60.1	71.6	57.2	60.7	60.8	93.1	70.6	57	58.6	57.1	58.8	59.1	57.3	57.9	57.3	69.2	62.3	69.8	94	94.1	93.9	97.8	96.5	85.5	92.8	94.2	93	93.7	93.8	94.5	89.4	94.5	92.5	92.8	92.9	93	93.8	93.3	92.8	93.9
JX221036.1_P.eup_PL		99	95.1	96.1	61.1	93	72.2	69.9	64	62.5	71.5	59.6	62.9	63.2	96.1	72.8	59	60.5	58.8	61.3	59.2	58.7	59.2	58.7	70.4	64.9	67.4	97.5	97.6	97.4	94	94.2	83.5	93.5	94.4	93.5	96.5	94.1	94.8	88.5	95	92.2	92.3	92.7	92.8	94.2	95.6	95.1	94.3
JX221040.1_A.aes_PL		100	94.2	93.9	59.1	95	70.1	68	61.8	60.5	71.4	58.8	62.1	62.2	93.8	71.7	58.2	59.5	58.3	60	58.4	58.5	59	58.5	70.4	62.7	67.7	93.8	93.9	93.7	93.4	93.4	83.7	93.1	94.4	93.1	94.4	93.5	93.8	89.9	94	91.7	92.2	92.6	92.7	94.1	94.9	94.5	93.8
JX221042.1_P.eup_PL		101	93	93.6	58.7	92.3	69.3	67.4	61.6	60.2	71.1	57.9	61.2	61.3	93.3	70.7	57.2	58.7	57.1	59.6	57.7	58.1	58.6	58.2	69.7	62.4	66.9	93.5	93.6	93.4	93.7	94.2	84.3	93.1	94.3	93.1	94.1	93.5	93.7	88.4	94.4	91.3	92.7	93	93.1	96.5	92.9	93.2	98.2
KC980909.1_C.oph_TW		102	93.9	93.8	59.1	92.5	70.1	68	61.9	60.4	72.1	58.6	62	62	93.5	71.6	57.7	59	57.5	60	58.3	59.8	60.3	59.8	71.7	62.6	67.3	93.1	93.2	93	92.3	92.5	83.6	93.4	93.3	93.6	94.1	93.1	93.5	89.4	94	91.7	92	92.3	92.5	92.9	94.2	93.6	92.7
KF385413.1_C.gal_AU		103	93.3	93	59.7	93.3	70.3	68.4	62.4	61.2	72.9	58.3	61.8	61.9	92.8	71.6	58	59.5	58	60.1	59.1	58.8	59.3	58.8	70.5	63.3	68.4	93.6	93.8	93.5	93.7	94.2	84.7	93.8	94.9	93.8	94.1	94.9	94.6	89.5	96.5	92.7	92.9	93.3	93.4	94	94.1	93.6	94.4
KF385429.1_C.ten_AU		104	92.9	92.5	58.9	91.8	69.4	67.6	61.6	60.2	71.7	57.6	60.8	60.9	92.4	70.2	57.1	58.8	57.4	59.1	58.3	58.5	59	58.5	70.1	62.5	67.7	93	93.1	92.8	93.4	93.3	84.4	96.2	94.2	96.5	93.7	95	94.8	88.9	95.2	94.2	92.1	92.5	92.6	93.4	93.3	93.2	93.6
KF385430.1_E.ros_AU		105	93.1	92.3	59.1	92	69.9	67.6	62	60.6	71.5	57.8	61.5	61.6	92.4	70.7	57.9	59.2	57.6	59.5	58.5	58.3	58.8	58.3	70	62.8	68	93	93.1	92.8	93.3	93.7	84.7	93.5	93.6	93.5	93.6	94.2	94.2	88.9	95.6	91.7	92.5	92.6	92.7	93.2	93.4	93.5	93.4
KF385431.1_E.ros_AU		106	93.2	93	59.1	92.8	70	68.2	62	60.7	72.8	57.8	61.4	61.5	92.7	71.4	57.5	59	57.5	59.6	58.5	58.5	59	58.5	70.2	62.8	68	93.5	93.6	93.4	93.3	93.5	84.1	94.3	94	94.3	93.8	95	94.5	89.5	96.7	92.6	92.7	93	93.1	93.9	93.8	93.6	93.8
KF385434.1_E.ros_AU		107	92.9	92.5	59.2	91.8	69.6	67.8	62	60.5	71.9	57.9	61.1	61.2	92.4	70.7	57.4	58.9	57.4	59.5	58.9	59	59.6	59	70.5	62.7	68.3	93	93.1	92.8	93.7	94.1	84.1	97.4	94.3	97.8	93.7	96	95.7	88.6	95.6	94.5	92.7	92.8	92.9	94.1	93.1	93.1	94
KF673337.1_E.bor_ID		108	91	90.9	58.5	90.3	68.9	66.4	61	59.6	71	57.2	60.8	60.7	90.7	70	56.6	58.2	56.5	58.6	57.6	57.5	57.9	57.5	68.7	61.7	66	91	91.1	90.9	90.4	90.8	82.7	90.5	90.5	90.4	91.3	91.1	91.5	91.6	91.6	89.7	91.9	92.3	92.4	91	91.2	91.9	91.2
KF688551.1_N.bou_AU		109	95.9	96.1	60.4	93.6	71.4	69.2	63.3	61.8	72.1	59.9	63.2	63.3	96	73.1	59.4	60.9	59.2	61.4	58.9	58.9	59.4	58.9	70.5	64.2	67.7	96	96.1	95.9	95.3	95.5	84.9	94.1	95	94.3	97.2	94.6	94.8	89.7	95.6	92.7	93.5	93.8	94	96.1	95.8	95.7	96.2
KF723384.1_P.eri_IT		110	95.6	96.6	61.2	93.5	72.6	70	64.2	62.6	72	59.4	62.8	63.1	96.6	72.8	58.9	60.4	58.7	61.2	59	58.8	59.3	58.8	70.8	65	68	98.2	98.3	98.1	94.5	94.8	83.7	94	94.9	94	97.2	94.5	95.2	89.2	95.4	92.7	92.8	93.1	93.3	94.7	96	95.5	94.8
KF723387.1_P.eri_IT		111	95.7	96.7	61.3	93.6	72.8	70.1	64.3	62.7	72.1	59.5	62.9	63.2	96.7	72.8	59	60.5	58.8	61.3	59.2	58.9	59.4	58.9	70.9	65.1	68	98.3	98.4	98.2	94.5	94.8	83.8	94.1	95	94.1	97.3	94.6	95.3	89.1	95.6	92.8	92.9	93.3	93.4	94.8	96.1	95.7	94.9
KF723389.1_P.eri_IT		112	95.6	96.6	61.3	93.5	72.8	70.1	64.3	62.7	72.1	59.5	62.9	63.2	96.6	72.8	59	60.5	58.8	61.3	59.2	58.9	59.4	58.9	70.9	65.1	68	98.2	98.3	98.1	94.4	94.6	83.7	94	94.9	94	97.2	94.5	95.2	89.1	95.4	92.7	92.8	93.1	93.3	94.7	96	95.5	94.8
KM188459.1_P.rob_ZA		113	92.1	92.6	58.5	91.8	68.9	67.5	61.2	59.7	71.3	57.5	60.6	60.7	92.3	70.3	56.5	57.9	56.6	58.9	57.7	58.1	58.6	58.1	69.4	62	67.1	93	93.1	92.8	93.8	93.8	84	92.5	93.7	92.7	93.1	93.1	93.5	89.1	93.7	91.4	92.5	92.6	92.7	95	92	92.1	95.7
KM188460.1_P.rob_ZA		114	91.9	92.7	58.5	91.9	68.9	67.5	61.2	59.7	71.3	57.5	60.6	60.7	92.3	70.3	56.5	57.9	56.5	58.9	57.7	58	58.6	58.1	69.4	61.9	67	93	93.1	92.9	93.7	93.7	83.9	92.3	93.6	92.6	93	93	93.4	88.9	93.6	91.3	92.3	92.5	92.6	94.9	91.9	92	95.5
KM188464.1_P.rob_ZA		115	92.1	92.6	58.6	91.8	68.9	67.6	61.3	59.9	71.3	57.6	60.7	60.8	92.3	70.4	56.6	58	56.7	59.1	57.8	58.2	58.7	58.2	69.4	62.1	66.9	93	93.1	92.8	93.6	93.6	84	92.5	93.7	92.7	93.1	93.1	93.5	89.1	93.7	91.4	92.2	92.6	92.7	95	92	92.1	95.7
KM823541.1_M.orn_AU		116	92.6	92.5	58.7	91.4	68.7	67.5	61.4	60.2	70.7	57.8	60.7	61.1	92.5	70.8	57.5	59	57.3	59.4	58.3	58.2	58.7	58.3	69.2	62.1	67.7	92.6	92.7	92.5	93	93.6	84.4	94.1	93.7	94.4	93.4	94.2	94.1	88.7	95.4	92.2	91.7	91.8	91.9	93.1	92.9	92.3	93
KP677574.1_A.ros_TW		117	95.7	96.2	59.6	92.8	70.9	68.6	62.6	61.1	70.8	59.4	62.5	62.9	96.2	72.7	59.1	60.4	58.7	60.9	58.3	58.3	58.9	58.4	70.4	63.5	67.5	96	96.1	95.9	93.8	93.8	83.2	93	93.8	93	96.6	93.4	94.1	88.3	94.3	91.7	92.3	92.5	92.6	94.1	95.6	95.4	93.7
KP677576.1_A.sol_TW		118	95	94.6	59.8	91.7	70.9	67.8	62.6	61.1	71.5	59.2	62.5	62.6	94.6	71.7	58.7	60.1	58.5	60.6	58.4	58.5	59	58.6	70.6	63.5	67.3	94.4	94.6	94.3	92.9	93.1	83	92.9	93.3	92.9	96.6	93	93.5	88.4	94	91.4	92.1	92.5	92.6	93.6	94.5	94.2	93.3
KP677577.1_A.sol_TW		119	94.2	93.9	59.7	91.2	70.8	67.5	62.5	61	71.4	59.1	62.3	62.5	93.9	71.1	58.6	60	58.4	60.5	58.3	58.4	58.9	58.5	70.5	63.4	67.3	94	94.1	93.9	92.5	92.7	82.2	92.3	92.9	92.5	95.8	92.6	93	87.6	93.4	90.9	91.3	91.7	91.8	93.3	94	93.5	92.9
KP677578.1_M.und_TW		120	92.9	92.8	58.6	91.6	69.7	68	61.5	60.1	71.3	57.3	61.2	61.3	93	70.9	57.2	58.6	57.2	58.7	59.6	57.7	58.3	57.8	69.8	62.3	69.3	93.6	93.8	93.5	96.3	96.1	85.1	93	93.7	93.3	93.6	93.5	94.9	89.2	94.4	92.3	92.3	92.5	92.6	93.7	93	92.8	93.4
KP677579.1_M.und_TW		121	94.8	94.6	59.8	91.7	70.9	67.9	62.6	61.1	71.5	59.2	62.4	62.5	94.6	71.6	58.6	60	58.5	60.6	58.4	58.5	59	58.5	70.6	63.5	67.3	94.7	94.8	94.6	92.9	93.1	82.9	92.9	93.3	92.9	96.4	93	93.5	88	94	91.4	91.8	92.1	92.2	93.6	94.8	94.3	93.3
KP677581.1_M.und_TW		122	93.1	93.2	59	92.2	70.2	68.3	61.9	60.5	71.8	57.5	61.3	61.4	93.3	70.9	57.3	58.8	57.3	58.9	60.1	58	58.5	58	70	62.7	69.6	94.2	94.3	94.1	97	96.8	85.4	93.5	94.4	93.7	93.8	93.8	95.3	89.9	94.8	92.8	93	93.1	93.3	94.4	93.3	93	94
KP677586.1_A.sol_TW		123	95.1	95.4	59.8	92.6	70.8	68.6	62.5	61	71.3	59.2	62.3	62.4	95.4	72.2	58.5	59.9	58.4	60.7	58.4	58.5	59	58.5	70.5	63.4	67.1	95.5	95.7	95.4	93.4	93.7	83.3	93.3	93.8	93.3	96.6	93.4	93.8	88.8	94.3	91.8	92.3	92.7	92.8	94.2	95.1	95	93.8
KP677588.1_E.bor_TW		124	94.7	94.4	59.7	91.7	70.8	67.9	62.5	61	71.4	59.1	62.3	62.5	94.4	71.6	58.6	60	58.4	60.5	58.3	58.4	58.9	58.5	70.5	63.4	67.2	94.6	94.7	94.4	92.7	93	83	92.8	93.1	92.8	96.2	92.9	93.4	88	93.8	91.3	91.7	92	92.1	93.5	94.6	94.2	93.1
KP677590.1_A.ros_TW		125	94.6	94.9	59.6	92.1	70.7	68.4	62.5	61	71.2	59.1	62.3	62.4	94.9	72.1	58.5	59.9	58.4	60.5	58.3	58.4	58.9	58.4	70.4	63.4	67	95	95.1	94.9	92.8	93.1	82.7	92.7	93.3	92.7	96	92.8	93.4	88	93.7	91.2	91.9	92.2	92.3	93.8	94.5	94.4	93.4
KT008265.1_N.str_AU		126	88.6	87.8	56.7	89	66.7	65.1	59.3	57.8	69.7	55.8	59.1	59.2	87.7	68.3	55.1	56.6	55.1	56.8	57.2	56.8	57.4	56.8	67.8	60.3	65.5	88.2	88.3	88.1	88.6	89.1	82.5	87.9	87.9	88.3	88.5	88.7	89.3	97.1	89.4	88.4	87.8	88.1	88.3	89	88.3	88.8	88.8
KT725790.1_P.kra_GM		127	61	60.7	56.2	61.2	61.6	58.3	59.1	58.5	61.5	56.4	61.7	61.7	60.8	61.4	57.9	57.1	57.8	57.1	55.8	55.6	56.2	55.7	61.5	59.9	56.5	60.9	61	60.8	60.2	60.2	54.5	59.9	60.3	60.2	61.1	60.5	60.6	58.4	60.9	60	59.9	60.2	60.2	60.4	60.9	61.1	60.5
KT725792.1_P.kra_BD		128	74.2	73.8	60.1	73.9	70.9	57.7	63	61.5	71.9	59.2	61.6	61.8	74.1	61.4	58.8	60.2	58.8	60.8	59.3	59.2	59.8	59.3	70.8	63.8	68.6	74	74.1	73.9	73.3	73.4	66.4	72.9	73.4	73	74	73.4	73.2	70	73.7	72.6	72.4	72.6	72.6	73.3	73.9	74.3	73.3
KT725793.1_P.kra_BD		129	74.6	74.1	60.3	74.2	71.2	57.9	63.2	61.7	72.2	59.4	61.8	61.8	74.2	61.6	59	60.4	59.1	61	59.5	59.5	60	59.5	70.9	64	69	74.3	74.4	74.2	73.6	73.5	66.7	73.1	73.8	73.3	74.4	73.7	73.5	70.3	73.9	72.9	72.8	72.9	72.9	73.3	74.3	74.7	73.3
KT725794.1_P.kra_BD		130	74	73.5	60.6	73.4	71.4	58.3	63.5	62	72.4	59.8	62.1	62.1	73.6	61.9	59.3	60.6	59.4	61.2	59.8	59.9	60.4	59.9	71.5	64.3	69.1	73.7	73.8	73.6	72.8	72.9	66.4	72.8	73	72.9	73.8	73.2	73	69.9	73.4	72.4	72.2	72.5	72.5	72.8	73.6	74.1	73
KT725796.1_P.lra_SN		131	66.8	66.4	59.5	67.1	67.5	57.6	62.4	61	67.2	58.6	61.6	61.5	66.6	61.3	58.2	59.6	58.3	60.2	59.4	59.9	60.4	60	68.2	63.2	62.7	66.8	66.9	66.7	66.4	66.5	60.3	66.1	66.8	66.3	66.6	66.7	67.3	64.8	66.9	66.1	65.9	66.3	66.3	66.5	66.4	67.1	66.5
KT725797.1_P.kra_SN		132	73.4	73.3	59	73.8	69.9	57.1	61.9	60.5	72.1	58.3	61.3	61.2	73.3	60.7	57.7	59.1	57.7	60.1	58.6	59.1	59.7	59.3	70.8	62.7	67.9	73.1	73.2	73	72.6	72.9	66.7	72.6	73.3	72.7	73.2	73.1	73.3	70.8	73.3	72.4	72.3	72.7	72.7	73.3	72.8	73.3	73.3
KT725798.1_P.kra_SN		133	73.6	73.3	59.2	73.5	70.2	57.3	62.1	60.7	72.1	58.6	61.5	61.4	73.5	61	57.9	59.3	58	60.1	59.1	59.3	59.9	59.5	70.9	62.9	68.4	73.3	73.4	73.1	73	73.1	66.6	72.6	73.5	72.7	73.4	73.2	73.7	70.9	73.4	72.6	72.8	73.2	73.2	73.2	72.9	73.7	73.2
KT753404.1_P.equ_MU		134	78.9	79	60.2	78.7	71.2	62.3	63	61.5	73.1	58.9	62.2	62.3	78.8	65.4	58.3	59.8	58.2	60.5	59.3	59	59.5	59	71	63.9	68.7	79.5	79.7	79.4	78.9	79.3	71.4	78.7	79.9	79	79.5	79.8	79.6	75.3	80.2	78.5	78.4	78.6	78.7	80.7	79.3	79.8	81.2
KT753512.1_P.equ_MU		135	60	60	55.7	60.1	60.7	57.7	58.5	57.9	60.4	55.6	60.8	60.7	60	60.4	57.3	56.5	57.2	56.7	55	55.4	55.9	55.5	61	59.3	55.4	60.1	60.2	60	59	59.1	53.4	58.9	59	59.2	60	59.2	59.4	57.2	59.6	59.3	58.7	59	59	59.5	59.9	60.1	59.4
KT753523.1_P.equ_MU		136	60.1	59.9	55.7	60.1	60.9	57.7	58.6	58	60.4	55.7	60.9	60.8	60.1	60.7	57.4	56.6	57.3	56.6	55.2	55.6	56.1	55.7	61.2	59.4	55.6	60.2	60.3	60.1	59.2	59.4	53.4	58.9	59.2	59.2	60.1	59.4	59.7	57.4	59.8	59.3	58.9	59.2	59.2	59.5	60	60.2	59.4
KT764926.1_M.und_IR		137	78.6	78.4	60.1	78.4	70.8	62.3	62.9	61.4	72.7	58.6	62.2	62.3	78.4	65.4	58.4	59.9	58.6	60.2	60.2	58.5	59.1	58.6	70.2	63.8	70.1	79.2	79.3	79.1	81	80.9	71.7	78.2	78.9	78.5	78.8	79.2	79.5	75.8	79.8	78.3	78.2	78.2	78.3	78.2	78.9	79.1	78.2
KT764927.1_M.und_IR		138	79.1	78.9	60.1	78.7	70.8	62.5	62.9	61.4	72.8	58.6	62.2	62.3	78.9	65.6	58.4	59.9	58.6	60.2	60.2	58.5	59.1	58.6	70.2	63.8	70.2	79.6	79.7	79.5	81.4	81.3	72	78.6	79.4	78.9	79.3	79.6	79.9	76.2	80.3	78.7	78.6	78.6	78.7	78.7	79.4	79.5	78.6
KT764928.1_M.und_IR		139	78.5	78.3	60.2	78.3	71	62.4	63	61.5	72.9	58.5	62.1	62.2	78.3	65.2	58.3	59.8	58.5	60.1	60.3	58.4	59	58.5	70.1	63.9	70.3	79.3	79.4	79.2	81.1	81	71.6	78.1	79.1	78.4	78.7	79.3	79.6	75.7	80	78.4	78.3	78.3	78.4	78.1	78.9	79	78.1
KT764933.1_P.exi_IR		140	79.9	79.4	60.3	79.4	71.3	62.3	63.1	61.6	72.4	59.4	62.7	62.8	79.4	65.8	58.9	60.2	59.1	60.8	59.5	59	59.5	59	70.8	64	68.3	79.9	80	79.7	79	78.9	71.3	78.6	79.3	78.7	79.9	79.4	79.2	75.8	79.8	78.6	77.9	78	78.2	79.2	79.8	80.3	79.1
KT764935.1_P.eri_IR		141	79.1	79.2	60.4	79.4	71	63.7	63	61.5	73.3	59	62.3	62.4	79	66.7	58.2	59.7	58.2	60.5	59.6	59.2	59.7	59.2	70.8	63.9	68.1	79.9	80	79.8	79	79.4	71	79.1	80.1	79.3	79.8	79.9	80.1	75.8	80.4	78.9	79	79.2	79.3	81.9	79.5	80	82.5
KU888690.1_P.fin_VN		142	74.5	74.4	59.7	74.6	70.6	59.1	62.6	61.1	72.7	58.8	62.6	62.7	74.4	62.9	58.4	59.9	58.3	60.4	58.9	59.2	59.7	59.2	70.9	63.4	68.7	74.4	74.5	74.3	74.5	74.6	68.5	73.7	74.4	74	74.4	74.7	75	72.1	75	73.8	73.3	73.6	73.7	74.2	74.4	74.9	74
KU888692.1_P.fin_VN		143	74.6	74.5	59.7	74.7	70.7	59.1	62.6	61.1	72.6	58.8	62.6	62.7	74.5	62.9	58.4	59.9	58.3	60.4	58.9	59.2	59.7	59.2	71	63.4	68.6	74.5	74.6	74.4	74.4	74.5	68.4	73.8	74.6	73.9	74.6	74.6	74.9	72	74.9	73.7	73.2	73.4	73.6	74.3	74.6	75	74.1
KU888693.1_P.kra_UK		144	62	61.4	52.6	62.5	60.4	47.2	55.2	54.4	61.7	50.8	50.5	50.5	61.6	50	51.7	53.9	52	54.2	51.4	50.9	51.4	51	59.2	55.3	62	62.5	62.5	62.4	61.5	61.4	57.8	61.4	62	61.4	61.7	62.2	61.8	59.7	62.2	61.6	60.8	61	61	61.4	61.8	62.1	61.1
KX449319.1_G.con_AU		145	90.2	89.5	56.9	89.7	67.7	65.1	59.6	58.1	69.9	56	59.3	59.4	89.4	68.6	55.5	56.9	55.4	57.1	57.3	56.4	56.9	56.4	68.1	60.5	67.2	89.8	89.9	89.7	90.9	90.8	83.2	89.3	89.9	89.6	90.2	90.1	91	96.1	90.7	89.1	89.1	89.4	89.5	90.1	90	90.7	90
KX449320.1_G.por_AU		146	89.4	88.7	56.9	89.8	67.4	64.9	59.4	57.9	69.9	56	59.2	59.3	88.6	68.3	55.3	56.8	55.3	57	57.1	56.4	56.9	56.4	67.9	60.3	65.7	89.1	89.2	89	88.9	89.3	82.3	88.6	88.6	88.7	89.4	89.1	89.7	96.1	89.6	88.4	88.3	88.6	88.7	89.1	89.4	90	88.9
KX449321.1_P.spu_AU		147	93.4	93.3	59.1	92.7	70	68.1	62	60.5	72	58	61.5	61.6	93.2	71.5	57.7	59.1	58	59.7	58.6	58.3	58.8	58.3	70.3	62.8	68.4	93.6	93.8	93.5	94.4	94.6	84.4	93.3	94.2	93.5	94.3	94	94.8	90.1	94.8	92.6	92.9	93	93.1	94.8	94	93.4	94
KX500099.1_D.nov_AU		148	91.2	90.9	58.5	91	68.5	67.4	61.2	59.9	70.6	57.6	60.9	61	90.8	70.7	57.2	58.5	57.5	59.1	57.7	57.9	58.5	57.9	68.9	61.9	67.4	91.4	91.5	91.2	91.9	91.9	82.1	92.5	92	92.7	91.1	92	91.8	89.9	92.5	91.2	90.8	90.9	91	91.1	90.9	91.7	91.8
KX500100.1_A.aud_AU		149	89.2	88.5	57.4	88.9	67.1	65.7	59.9	58.5	70.3	55.8	59.3	59.6	88.5	68.5	55.5	56.9	55.6	57.4	57.6	57.1	57.7	57.2	67.9	60.6	65.8	88.9	89	88.7	89.5	89.5	81	90.5	88.9	90.8	89.1	89.1	90.1	94.2	89.9	89.4	88.5	88.6	88.7	89.7	89.4	89.9	89.2
KX500102.1_F.per_AU		150	93.3	92.7	59	92.4	69.5	67.5	61.8	60.3	71.7	57.8	61	61.1	92.7	70.7	57.1	58.6	57.2	59.3	59.1	58.9	59.5	58.9	70.3	62.4	67.9	93.1	93.2	93	93.5	93.6	85.2	96.4	94.3	96.2	93.8	95.1	94.6	88.8	95.6	93.6	92.5	92.8	92.9	94.2	93.6	93.2	94.2
KX500104.1_C.cor_AU		151	92.3	92	58.4	90.8	68.6	66.9	61.1	59.7	70.4	56.9	60	60.5	92.3	70.1	56.8	58.3	56.9	58.8	58.1	57.4	57.9	57.4	68.7	61.6	67.7	92.5	92.6	92.4	93.3	93.5	83.2	94	93.5	94	92.9	94.9	94.3	88	96.6	92.7	92.7	92.8	92.9	92.4	92.8	92.3	92.7
KX500101.1_H.leu_AU		152	92.2	91.7	57.9	91	68.4	66.4	60.7	59.3	70.8	56.6	59.9	60.2	91.9	69.6	56	57.5	56.1	58.1	58	57.6	58.2	57.6	69	61.3	67.2	92.2	92.3	92	92.9	93	84	95.3	93.4	95.4	92.6	94.3	94.2	88.4	94.9	93.1	91.8	92.1	92.2	93.2	92.5	92.2	93.1
KX641229.1_P.ech_MU		153	70.8	70.5	60	71	68.6	56.3	62.9	61.4	70.8	59	60	59.9	70.7	59.8	58.5	60	58.7	60.6	59.7	59.8	60.3	59.8	68.9	63.5	67.6	70.8	70.9	70.7	69.8	69.9	65	69.9	70.6	70.2	70.6	71.1	70.5	68	71.1	70.3	69.5	69.9	69.9	70.5	70.5	70.8	70.3
KX641236.1_P.kra_PK		154	75.4	75.1	60.4	74.3	71.4	59.5	63.1	61.7	71.7	59.8	62.7	62.9	75.2	63.1	59	60.5	58.9	61.2	59.3	59.7	60.1	59.7	71.7	64	68.2	75.1	75.2	75	74.3	74.3	68	74.1	74.6	74.2	75.3	74.3	74.3	71.4	74.5	74.2	73.4	73.6	73.8	74	75.4	75.9	74
KX641237.1_P.kra_PK		155	75.5	75.2	60.6	74.7	71.7	59.8	63.4	61.9	72	59.7	63	63.2	75.4	63.4	59.1	60.5	59	61.2	59.3	60.4	60.9	60.4	72.4	64.3	68.4	75.4	75.6	75.3	74.7	74.6	68.1	74.4	75	74.5	75.6	74.5	74.5	71.8	74.9	74.2	73.6	73.9	74	74.1	75.5	76	74.3
KY189064.1_P.exi_AU		156	93.6	93.4	58.5	92.8	69.4	67.7	61.3	59.8	72.1	57.8	61.7	61.8	93.4	71.1	57.2	58.8	57.3	59.6	58.1	58.3	58.8	58.3	70	62.1	67.6	93.3	93.4	93.2	93.6	94	84.5	93.6	94.5	93.8	94	94.1	95	89.9	95	92.2	93.3	93.4	93.5	93.9	94	93.6	93.7
KY189065.1_P.ele_AU		157	93.4	93.4	58.3	92.8	69.1	67.6	61	59.5	72	57.5	61.2	61.2	93.1	70.8	56.8	58.3	56.9	59.1	58.1	57.6	58.2	57.6	69.3	61.8	67.6	93.3	93.4	93.2	93.7	94.1	84.3	93.5	94.4	93.7	94.1	93.7	94.9	89.7	94.6	91.9	92.9	93	93.1	93.8	93.8	93.5	93.5
KY189066.1_P.ele_AU		158	92.8	93	58.4	92	69.2	67.5	61.1	59.6	72	57.6	61.4	61.4	92.6	70.8	56.9	58.4	57	59.3	58	57.7	58.3	57.7	69.4	61.9	67.4	92.7	92.8	92.6	92.9	93	83.8	92.9	93.6	93.1	93.4	93.1	94.1	89.3	93.8	91.5	92.5	92.6	92.7	92.9	93.3	93	92.7
MG148344.1_M.und_CN		159	84.7	84.8	54.8	84.3	63.8	59.5	57.2	55.8	66.1	53.4	55.3	55.3	84.6	62.8	52.7	54.4	52.8	55.2	54.9	54	54.5	54.1	63.6	57.8	66.7	84.9	84.9	85	87.1	86.7	95.3	85	85.8	85	85.7	85.3	86.5	83	86.1	84.7	85.6	85.7	85.8	86.4	85	84.9	86.5
MG257487.1_P.eri_CN		160	92.6	92.8	59.5	92.4	70.2	68.1	62.3	60.8	75.8	58.1	61.5	61.6	92.5	71.4	57.5	59	57.6	59.9	59.1	58.4	59	58.5	69.9	63	68.2	92.9	93.1	93	93.6	93.7	84.8	92.4	94.2	92.6	93.2	92.9	93.6	90.9	93.7	91.6	92.5	92.8	92.9	93.9	92.4	93.1	93.6
MH188863.1_Psitt_CN		161	92.7	92.2	59.4	91.8	70.2	67.2	62.1	60.7	72.1	57.9	61.4	61.4	91.8	71	57.7	59.1	57.8	60	58.6	58.5	58.9	58.5	70.3	63	67.9	92.3	92.4	92.4	92.5	92.9	83.5	91.8	91.8	92	92.4	92.4	93.5	91.1	93	91.1	92.7	93	93.2	92.3	92.6	93.4	91.8
MH190788.1_P.eri_CN		162	95.8	97	61.3	93.9	72.8	70	64.3	62.8	72.4	59.8	63.2	63.5	96.9	73.1	59.4	60.9	59.1	61.6	59.4	58.9	59.5	59	71	65.2	68.4	97.9	98.1	98.1	95	95.1	84.2	94.4	95.3	94.4	97.2	95.2	95.7	89.5	96.1	93.1	93.5	93.8	93.9	95.1	96.2	95.8	95.4
MH279594.1_P.eri_CN		163	93.5	94.1	59.4	92.5	69.9	68.2	62.3	60.8	71.8	58.4	61.9	61.9	93.9	71.5	57.6	59.1	57.5	59.8	58.4	58.4	58.9	58.4	69.8	63	67.3	94	94.1	94.1	94.4	94.8	84.8	93.8	94.7	93.8	94.5	94.2	94.4	89.3	94.9	92.2	93	93.4	93.5	96.9	93.8	93.6	98.4
MK120438.1_M.und_CN		164	83.9	83.8	54.1	83.5	63	59.1	56.4	55	65.2	52.9	55.3	55.3	83.8	62.6	52.5	54.1	52.4	54.6	54.6	54	54.5	54	63.6	56.9	65.7	83.7	83.7	83.8	86.2	85.6	94.9	84.2	85	84.5	84.7	84.6	85.8	83.3	85.4	83.9	84.8	84.9	85	86.3	84	84	85.9
MK387074.1_M.und_BD		165	93.5	93.1	60	93.2	70.9	68.6	62.6	61.1	72.4	58.3	61.5	61.6	93	71.6	57.5	59.2	57.8	59.6	60	58.5	59	58.5	70.3	63.5	69.1	93.8	93.9	93.9	94.7	95.3	84.2	93.4	94.5	93.6	94.1	94.2	95.1	90.2	95.1	93	93.3	93.6	93.7	93.4	94.6	94.2	93.3
MK387075.1_M.und_BD		166	93.8	93.9	59.8	93.4	70.6	68.5	62.6	61.1	72.6	58.3	61.8	61.9	93.7	71.7	58	59.6	58.2	59.9	59.9	58.2	58.8	58.3	70	63.5	69.5	94.3	94.4	94.4	97.6	97.3	85.7	94.1	94.9	94.3	94.5	94.9	94.9	90.4	95.4	93.5	94.1	94.2	94.3	95.2	93.8	93.6	95.2
MK410947.1_M.und_CN		167	83.9	83.8	54.2	83.5	63.1	59.2	56.5	55.2	65.3	53	55.4	55.4	83.8	62.7	52.6	54.2	52.5	54.7	54.7	54.1	54.6	54.1	63.8	57.1	65.8	83.7	83.7	83.8	86.2	85.6	94.9	84.2	85	84.5	84.7	84.6	85.8	83	85.4	83.9	84.8	84.9	85	86.3	84	84	85.9
MK803394.1_P.eri_SA		168	93.8	93.2	59.2	93.5	70.2	68	61.8	60.5	71.5	58.5	61.8	61.9	93.3	71.4	57.6	59	57.5	59.6	58.3	60.6	61	60.6	72.7	62.7	67.3	93.2	93.3	93.3	93.3	93	83.7	94.4	94.1	94.4	94.4	93.8	94.1	89.8	94.3	92.9	92.6	92.9	93	94.2	94.3	94	94.1
MK803395.1_P.eri_SA		169	93	93.1	58.8	92.3	69.6	67.9	61.6	60.1	71.1	57.9	61.3	61.2	93.2	71.2	57	58.5	57.2	59.1	58.1	58.4	58.9	58.4	70.2	62.5	67.5	93.3	93.4	93.4	94.2	94.5	83.7	93.3	94.6	93.3	93.8	93.7	93.8	88.7	94.4	91.8	92.5	92.8	92.9	95.2	93.1	93.3	95.9
MK803397.1_P.eri_SA		170	93.4	93.6	59.1	92.8	69.8	68.4	62	60.6	72.3	58.2	61.8	61.9	93.3	71.8	57.7	59.2	57.6	59.8	58.4	58.5	59	58.5	70.1	62.8	67.1	93.4	93.5	93.5	94.2	94.6	84.7	93.5	94.4	93.9	94.4	94.3	94.7	89.4	95	92.3	93	93.4	93.5	97.6	93.4	93.5	97.4
MK803398.1_P.eri_SA		171	93.9	94.2	60.1	92.6	70.8	68.4	62.8	61.3	72.3	58.5	61.9	62	94.1	71.5	58	59.4	58.2	60.2	59	58.4	59	58.5	70	63.6	68.2	94.6	94.7	94.7	94.6	94.5	83.9	93.7	95.1	93.9	94.7	94.6	95.2	89.5	95.3	93	93.8	94.2	94.3	94.1	94.7	94	94.2
MK803399.1_M.und_SA		172	85	85.2	54.7	84.1	63.9	59.6	57.1	55.7	66	53.4	55.6	55.6	85	63	52.9	54.5	52.7	55.5	54.7	54.3	54.8	54.3	64.3	57.7	67	84.9	84.9	85	87.4	86.8	95.4	85.4	86.3	85.4	86	85.4	86.8	84	86.4	85	85.6	85.7	85.8	86.4	85.3	85.2	86.4
MK803400.1_M.und_SA		173	94.3	94.4	59.7	93.3	70.6	68.6	62.6	61.1	71.7	58.2	61.5	61.6	94.3	71.8	57.7	59.3	58.2	59.8	58.7	58.1	58.7	58.1	69.9	63.5	68.2	95	95.1	95.1	95.1	95.2	83.9	93.9	95.3	94.2	95.2	95	95.2	89.7	95.7	93.3	94.1	94.4	94.5	94.5	95.2	94.4	94.4
MK803401.1_C.alb_SA		174	92.2	92.5	58.7	92.5	69.4	67.5	61.5	60	74.3	57.4	61	61.1	92.2	70.9	57.1	58.6	57.1	59.4	58.2	57.8	58.3	57.8	69.4	62.2	67.6	92.4	92.5	92.5	93.3	93.1	84.5	93	94.1	92.8	93.5	92.9	93.5	90.3	93.5	91.3	92.5	92.8	92.9	93.6	93	92.3	93.4
MK803405.1_P.kra_SA		175	94.8	95.2	59.9	93.6	71	68.8	62.8	61.3	72.6	58.8	62.1	62.2	95	72.2	58	59.6	58.1	60.4	59.3	58.7	59.3	58.8	70.5	63.6	68	96	96.1	96.1	94.6	95	84.4	93.9	95.4	93.9	96.1	94.5	95.4	89.3	95.4	92.9	93.4	93.7	93.8	96.4	94.9	94.7	96.7
MK803407.1_A.fis_SA		176	94.7	95.3	59.9	93.7	71	68.8	62.8	61.3	72.6	58.8	62.1	62.2	95	72.2	58	59.6	58.1	60.4	59.3	58.7	59.3	58.8	70.5	63.6	68	95.9	96	96	94.7	95	84.5	94.1	95.6	94.1	96	94.6	95.6	89.4	95.6	93	93.5	93.8	93.9	96.5	94.7	94.6	96.8
MN114122.1_E.min_AU		177	93.8	93.8	59.5	92.8	70.2	68	62.4	60.9	72.5	58.3	61.5	61.6	93.5	71.3	57.9	59.3	57.9	59.9	58.9	58.8	59.3	58.8	70.4	63	68.4	93.9	94	94	94.6	94.6	84.7	94.2	96.2	94.4	94.5	95.2	95	90	95.9	93.6	94.5	94.6	94.7	94.8	94.1	93.7	94.5
MN175611.1_A.aes_BR		178	93.7	92.8	60.1	93.9	71	68.1	62.9	61.4	72	58.9	62.3	62.4	92.7	71.8	58.5	59.8	58.7	60.4	59.2	58.5	59.1	58.6	70.3	63.8	67.9	93.2	93.3	93.3	92.8	92.9	83.4	93	93.5	92.8	94.1	93.5	93.7	89.4	94.2	91.3	92.2	92.6	92.7	93.4	94.7	94.5	93
MN720912.1_Psitt_CN		179	83.9	83.8	54	83.6	62.9	59.2	56.3	54.9	65.1	52.7	54.9	54.9	83.5	62.6	52.1	53.7	52.3	54.5	54.5	53.9	54.4	53.9	63.5	56.9	65.8	83.7	83.7	83.8	86.2	85.6	95.3	84.2	85	84.5	84.7	84.5	85.8	83	85.4	84.1	84.7	84.8	84.9	86.1	84	84	85.7
MN720914.1_Psitt_CN		180	85.1	85.1	54.8	84.7	63.9	59.7	57.1	55.7	66.7	53.6	55.9	55.9	84.9	63.4	53	54.6	53.2	55.4	55	54.6	55.2	54.7	64.4	57.7	66.1	84.9	85	85	87	86.6	95.1	85.5	86.4	85.7	86.1	85.7	87	83.7	86.6	85.4	86.2	86.3	86.4	86.8	85.4	85.4	86.6
[truncated: 133 more columns]

## Sheet: Table S13
Table S13. Lengths of PBFDV Cap sequences and their pairwise distances (%) with reference strains. Pairwise distances were calculated by ungapped portions of sequences only.
	Sequence lengths (bp)	Ref	1	2	3	4	5	6	7	8	9	10	11	12	13	14	15	16	17	18	19	20	21	22	23	24	25	26	27	28	29	30	31	32	33	34	35	36	37	38	39	40	41	42	43	44	45	46	47
10raa_A.ros_Shop	597	1
7RAA_A.ros_Shop	455	2	65
8RAA_A.ros_Shop	596	3	79.6	69.5
9RAA_A.ros_Shop	738	4	79.5	69.6	84.4
AB277746.1_M.und_JP		5	74.2	61.9	74.8	88.2
AB277748.1_M.und_JP		6	73.2	60.8	73.6	85.8	85.7
AB514568.1_N.hol_JP		7	71.1	59.3	72.1	84.3	82.4	82.7
AF071878.1_UN_US		8	74	62	75.8	88.5	86.3	86.3	88.3
AF080560.1_C.gal_AU		9	72.6	60.1	73.8	85.9	83.7	83.9	98	89.9
AF311295.1_P.hae_AU		10	79.4	66.1	80.7	95.1	88.6	86.3	85.1	88.1	86.7
AF311297.1_C.ten_AU		11	72.3	60.1	73.6	85.8	83.7	83.7	94.4	89.7	96	86.3
AF311298.1_E.ros_AU		12	72.6	60.1	73.9	86.3	84.2	83.5	94.8	89.7	96.2	86.9	98.1
AF311299.1_T.hae_AU		13	73.1	60	73.4	85.9	84.2	84.4	81.4	85.6	82.6	85.8	82.7	83.1
AF311300.1_C.lea_AU		14	71.1	58	70.6	82.4	80.3	80.8	80	82.4	81.5	82.4	81.3	81.1	80.8
AF311301.1_C.gal_AU		15	71.1	58	70.6	82.5	80.4	80.9	80.2	82.6	81.7	82.5	81.4	81.3	80.9	98.5
AY450434.1_P.leu_ZA		16	74	61.7	75.6	88.1	86.1	85.6	87.8	97	89.4	87.9	89	89.1	85.6	82	82.2
AY450435.1_P.eri_ZA		17	74	61.6	75.6	88.1	85.9	85.3	87.5	97	89.1	87.9	88.7	88.8	85.6	81.7	81.9	99.5
AY450436.1_C.alb_ZA		18	73.8	61.7	75.6	88.1	85.9	85.3	87.5	97	89.1	87.7	88.7	88.8	85.4	81.7	81.9	99.5	99.5
AY450443.1_P.eri_ZA		19	76.5	64.6	78.3	90.7	87.8	87.5	85.7	89.8	87.6	90.4	87	87.5	87.4	83.5	83.7	89.8	89.5	89.5
AY521234.1_P.kra_US		20	80.1	67.3	82.2	96.3	88.9	87.1	85.6	89.4	87.3	96.2	87.3	87.5	87.3	83.4	83.6	89	89	88.8	91.2
AY521236.1_P.eri_PL		21	76.1	63.8	77.5	90	87.9	87.1	85.2	89.1	87.1	90.1	86.1	86.7	86.3	81.9	82.1	89.3	89.3	89	94.8	91.1
BL11_P.eri_Clinic	733	22	73.6	61.8	74.6	85.4	84.1	84.8	81.2	85	83.1	86.2	83.1	83.7	83.9	80.5	80.7	84.3	84	84	87.4	86.5	86.5
BL19_P.eri_Clinic	733	23	74.8	62.1	75.7	89.2	88.2	88.5	84.6	88.5	86.4	89.7	86.4	87.1	87.3	83.6	83.8	87.8	87.5	87.5	91.1	90.3	90.2	95.5
BL20_P.eri_Clinic	733	24	74.7	62	75.6	89.1	88.1	88.3	84.4	88.6	86.3	89.6	86.3	87	87.4	83.8	83.9	87.9	87.7	87.7	90.9	90.1	90.1	95.7	99.9
DQ397818.1_P.rob_ZA		25	76.6	63.9	77.7	91.4	89.4	88.3	87.1	91.2	88.7	91.8	87.8	88.3	86.6	84.5	84.6	91.1	90.8	90.8	93.4	92.4	93.2	87.8	91.5	91.4
EF457974.1_N.hol_AU		26	72	60.1	73.5	85.5	84.1	83.3	94.4	89.1	96	86.3	97.5	98.1	82.7	81.4	81.5	88.6	88.3	88.3	87.5	86.9	86.4	83.7	87.1	87	88.6
EF457975.1_N.hol_AU		27	72.4	60.7	73.9	86.3	83.3	83.5	92.2	88.8	93.3	86.7	93.3	94	83.4	80.4	80.5	88.7	88.4	88.6	87.1	87.3	86.4	83.3	86.9	86.7	88.3	93.9
EU810208.1_P.eri_PL		28	76.8	63.8	77.9	91.2	89.9	88.8	86.9	90.9	88.8	91.7	87.5	87.9	87.6	84.2	84.3	90.9	90.6	90.6	94	92.8	94	88.2	92.3	92.1	95.4	88	87.6
FJ685978.1_C.gal_TH		29	74.4	62	75.5	87.4	84.8	85.7	84.1	88.6	85.7	87.1	85.3	85.6	85.3	82	82.2	88.3	88	88	88.6	88.8	87.8	84.6	87.7	87.5	90.1	85.4	85.7	90.1
FJ685979.1_C.sul_TH		30	73.6	61.7	74.8	87	86.1	87.2	83.9	87.5	85.7	87	84.6	84.8	85.6	83.6	83.8	87.6	87.3	87.3	89.3	87.8	87.2	85.2	88.6	88.8	89.6	85.2	84.6	89.7	88.7
FJ685980.1_A.ara_TH		31	74.6	62.3	75.8	87.7	84.9	85.9	84.4	88.8	86	87.4	85.6	85.7	85.4	82.3	82.4	88.6	88.3	88.3	88.9	89	88	84.8	87.9	87.8	90.4	85.7	86	90.3	99.7	89
FJ685985.1_Agapornis_TH		32	81.1	67.2	81.4	95.9	87.9	85.8	85.2	88.1	86.7	94.3	86.5	87.1	85.6	83.5	83.6	87.8	87.8	87.5	90.2	95.4	90.1	85.3	89.1	88.9	91.5	86.3	86.4	91.5	87.3	86.3	87.4
FJ685989.1_C.mol_TH		33	75.5	62.9	76.4	89.3	87.5	87.9	85.4	89.7	87.3	89.3	86.7	87.3	88.4	84.4	84.6	89.5	89.3	89.5	90.8	90.5	89.9	86.2	89.4	89.6	91.2	87.1	87.2	92	89.7	89.8	89.8	89
GQ120621.1_P.eri_PL		34	74.4	62	75.3	88.9	88.2	87.7	84.3	89.2	86.2	89.5	86.3	87	87.7	84	84.2	88.2	88.2	88.2	90.8	90	90	94.7	98.9	99.1	91.2	86.9	86.3	91.9	87.8	89.3	88.1	88.8	90
GQ165756.1_M.und_ZA		35	74.6	62.8	75.6	88.6	95.2	85.9	82.6	86.8	83.8	88.8	83.7	84.4	84.9	80.4	80.5	86.7	86.4	86.4	88.3	89.4	88.6	85.2	89.2	89	89.7	84.2	83.8	90.3	85.4	86.5	85.6	88.3	88.2	89.2
GQ386944.1_M.und_CN		36	73	61.2	74	85.5	84.6	92.4	82	85.3	82.9	85.5	83	82.9	83.8	79.3	79.5	84.8	84.8	84.8	86.7	86.6	86.3	83.3	86.4	86.3	87.1	82.6	82.2	87.5	84.5	85.7	84.8	85	86.8	86.2	85
GQ396652.1_C.nov_NZ		37	74.8	62.1	75.6	88.5	87.1	87.2	88.3	92.1	89.7	89.4	89	89.5	85.3	82.6	82.7	91.6	91.3	91.3	90.1	90.2	90.1	85.9	89.6	89.4	91.7	89	89	91.7	88.3	87.3	88.6	88.8	90.2	89.4	87.2	85.9
GU015018.1_A.nob_TH		38	75.1	63	76.3	89.7	88.3	87.6	86.1	89.9	88	90.1	87	87.1	86.7	84.9	85	89.4	89.1	89.1	91.8	90.9	91.1	86.9	90.3	90.1	92.3	87.1	86.5	93.5	90.6	90.1	90.9	89.3	92.3	90.5	89	87	90.8
GU015019.1_E.ror_TH		39	75.3	63.1	76.5	89.7	88.3	87.6	86.1	89.9	88	90.1	87	87.1	86.7	84.9	85	89.4	89.1	89.1	92.1	90.9	91.1	86.9	90.3	90.1	92.3	87.1	86.5	93.5	90.6	90.1	90.9	89.3	92.3	90.5	89	87	90.8	99.7
GU015020.1_E.ror_TH		40	75.1	63	76.3	89.7	88.3	87.6	86.1	89.9	88	90.1	87	87.1	86.7	84.9	85	89.4	89.1	89.1	91.8	90.9	91.1	86.9	90.3	90.1	92.3	87.1	86.5	93.5	90.6	90.1	90.9	89.3	92.3	90.5	89	87	90.8	100	99.7
GU015021.1_A.chl_TH		41	75.3	63.1	76.5	89.9	88.5	87.8	86.3	90.1	88.2	90.3	87.1	87.2	86.8	85	85.1	89.5	89.3	89.3	91.9	91.1	91.3	87	90.4	90.3	92.4	87.2	86.7	93.6	90.8	90.2	91	89.4	92.4	90.7	89.1	87.1	90.9	99.9	99.9	99.9
GU015022.1_P.ate_TH		42	75.1	63	76.3	89.7	88.3	87.6	86.1	89.9	88	90.1	87	87.1	86.7	84.9	85	89.4	89.1	89.1	91.8	90.9	91.1	86.9	90.3	90.1	92.3	87.1	86.5	93.5	90.6	90.1	90.9	89.3	92.3	90.5	89	87	90.8	100	99.7	100	99.9
GU047347.1_P.eri_PT		43	74.5	62.1	75.5	89.2	88.5	87.9	84.4	89	86.3	89.7	86.4	87.1	87.9	84	84.2	88.3	88.1	88.1	91.1	90.3	90.2	95	99.2	99.3	91.5	87	86.4	92.1	87.9	89	88.2	89.1	90.2	99.7	89.4	86.2	89.6	90.8	90.8	90.8	90.9	90.8
GU936287.1_P.exi_NZ		44	74.8	62.3	75.6	88.5	86.9	87.1	87.9	91.8	89.1	89.4	88.7	89.3	85.2	81.6	81.7	91.4	91.2	91.2	89.5	90	89.4	85.5	89.2	89	91.6	88.7	88.4	91.2	87.9	87.5	88.2	88.8	89.8	89.3	87.2	85.2	97.8	89.9	89.9	89.9	90.1	89.9	89.4
GU936295.1_C.nov_NZ		45	74	61.7	74.8	87.5	86.1	86.4	87.3	91.2	88.7	88.5	88	88.6	84.4	82.2	82.3	90.9	90.6	90.6	89.1	89.3	89.1	85.1	88.8	88.6	90.8	88	88	90.7	87.3	86.7	87.6	87.8	89.3	88.6	86.3	85	99	90.1	90.1	90.1	90.2	90.1	88.8	96.9
HM748919.1_P.gul_ZA		46	76.8	64.2	77.9	90.7	88.2	87.6	85.5	89.8	87.4	90.7	86.8	87.4	87	83.9	84.1	89.7	89.4	89.4	97.9	91.2	95.2	87.8	91.3	91.2	94.3	87.4	87.1	94.4	88.9	89.1	89.1	90.9	90.9	91.1	88.3	86.6	90.3	92.4	92.4	92.4	92.5	92.4	91.3	89.8	89.4
HM748921.1_P.gul_ZA		47	77.7	64.6	78.7	92.1	90	88.9	86.7	91.2	88.6	92.4	87.9	88.1	87.3	84.5	84.6	90.8	90.5	90.5	93.9	93.2	93.4	87.9	91.5	91.4	96.5	88.1	87.9	96.2	90.4	90.4	90.7	92.3	92	91.2	90	88.1	91.6	93.5	93.5	93.5	93.6	93.5	91.5	91.3	90.7	94.6
HM748924.1_Amazon_ZA		48	77	64.9	78.2	92.1	87.4	86.4	84.8	87.1	85.9	92.1	85.5	86	83.9	82.1	82.2	87.3	87	87	90	93.1	89.8	84.3	88	87.9	91.1	85.6	85.8	90.9	85.8	85.8	86	91.9	88.8	87.4	88.1	86.4	88.9	88.4	88.4	88.4	88.5	88.4	87.7	88.3	87.9	90	91.5
JQ782196.1_P.exi_NZ		49	73.8	61.3	75.2	87.7	86	85.4	86.1	89.7	87.3	87.9	87.1	87.5	83.9	80	80.1	89	88.7	88.7	87.9	88.8	87.5	83.6	87.3	87.1	89.4	86.7	86.5	88.7	85.6	86.4	85.9	87	88	87.4	85.7	84.1	95	88	88	88	88.2	88	87.5	96.1	94.3	87.9	89
JQ782200.1_P.exi_NZ		50	75.4	62.6	75.9	89.8	88.8	87.6	87.1	91.2	88.7	90.5	88	88.6	86.9	82.3	82.4	90.5	90.2	90.2	90.6	91.2	90.8	87.1	91.5	91.3	92.6	88.3	88	92.7	88.2	88	88.4	89.8	91.4	91.7	89.3	86.7	96.1	91.2	91.2	91.2	91.3	91.2	92	96.1	95.1	90.9	92.4
JQ782206.1_C.aur_NZ		51	75.5	63.4	76.8	90.8	89.9	87.5	85.6	90.1	87.5	91.5	86.5	87.1	86.8	83	83.1	89.7	89.4	89.4	92	91.9	91.8	87.8	91.6	91.5	93.2	86.8	86.8	93.6	88.3	88.7	88.6	90.4	91.2	91.9	90.5	86.7	90.9	92.1	92.1	92.1	92.3	92.1	92.1	90.6	90.2	92.5	93.8
JX049195.1_T.hae_AU		52	73.2	60.5	73.6	86.4	85.3	85	83	85.6	84.6	86.4	84.6	85	91.1	82.3	82.4	85.9	85.6	85.7	88.2	87	86.4	85	87.8	87.9	87	84.5	85.2	88	85.7	86.1	85.9	86.3	89.1	87.8	85.9	83.7	86.9	88.2	88.2	88.2	88.3	88.2	88.1	85.9	86	88	87.7
JX049197.1_T.hae_NC		53	74.3	61.9	75.1	87.8	87.3	86.4	84.4	88.2	86.1	88.5	85.6	86	89.1	83.4	83.5	88.7	88.4	88.6	89.5	89.4	88.7	85.6	89.2	89	90.8	86.1	86.1	91.7	88.6	87.9	88.8	88.3	91.6	89.2	87.6	85	89	91	91	91	91.2	91	89.4	88.7	88	89.8	91.2
JX221002.1_P.kra_PL		54	73.5	60.7	73.4	85.9	85.6	85.1	81.8	84.6	83.1	86.2	82.3	82.3	84	80.5	80.7	85.4	85.2	85.2	87.5	85.9	87	83.5	86.9	86.7	88.1	82.6	82.3	88.7	85.7	84.8	86	85.9	86.5	86.7	86.3	83.5	86.7	88.2	88.2	88.2	88.3	88.2	87	86	86	87.6	88.6
JX221015.1_A.ery_PL		55	74.2	61.7	75.1	86.3	84.2	83.9	85.7	88.6	86.5	86.9	85.4	86.1	84.6	79.6	79.7	88.2	87.9	88	88	87.4	87.6	84.1	87.7	87.8	89.1	86.3	86.1	88.7	86.1	86	86.4	86.6	87.6	87.9	85.7	83.5	90.2	87.4	87.4	87.4	87.5	87.4	88.1	90.2	89.3	87.9	88.8
JX221024.1_F.coe_PL		56	73.6	60.8	73.6	85.8	85.7	85.2	82.3	85.4	83.7	86.6	82.9	82.9	84.3	80.7	80.8	86.1	85.9	85.9	87.8	86.2	87.1	83.7	87	87.1	88.5	82.9	82.6	88.8	86	85.6	86.3	85.9	86.7	87.1	86.5	83.4	86.4	87.4	87.5	87.4	87.5	87.4	87.4	86	85.7	87.5	88.9
JX221025.1_C.alb_PL		57	74.3	62.6	75	87.7	88.4	94.1	83.7	86.9	84.8	88.3	84.5	84.5	85.7	81.7	81.9	86.4	86.1	86.1	88.6	88.8	88.2	85.5	89.2	89	89.6	84.1	83.9	89.9	86	86.9	86.3	87.4	88.3	88.6	88.4	94.8	87.6	89.1	89.1	89.1	89.3	89.1	88.9	87.1	86.8	88.7	90.2
JX221027.1_M.und_PL		58	74.3	62.6	75	87.5	88.3	94	83.7	86.8	84.8	88.2	84.5	84.5	85.6	81.6	81.7	86.3	86	86	88.4	88.6	88	85.5	89	88.9	89.4	84.1	83.9	89.8	85.9	86.8	86.1	87.3	88.2	88.5	88.3	94.7	87.5	89	89	89	89.1	89	88.8	86.9	86.7	88.6	90.1
JX221029.1_A.sca_PL		59	76.8	64.5	78.6	92.7	89.7	87.5	85.4	88.2	87	92.4	86.7	87.1	85	82.8	82.9	87.8	87.5	87.5	90.2	93.8	89.4	86.5	91	90.8	91.5	87.1	86.4	91.3	86.9	87.5	87.1	92	89	90.4	89.6	85.9	88.5	90	90	90	90.1	90	90.7	88.3	87.5	90.9	92.3
JX221030.1_P.sen_PL		60	74.9	62.8	76.1	89.9	88.9	88.1	84.6	88.8	86.4	90.1	86.3	86.9	87.3	83.9	84	88.6	88.3	88.3	91.3	90.7	90.7	92.8	97.3	97.2	92.2	86.9	86.7	92.5	88.1	88.3	88.3	89.5	90	97.6	89	86.6	89.8	90.9	90.9	90.9	91.1	90.9	97.8	89.6	88.9	92	92.2
JX221032.1_P.eri_PL		61	74.3	62.5	75.6	89.2	88.1	87.4	83.9	88.1	85.8	89.3	85.8	86.3	86.6	83.1	83.2	87.9	87.7	87.7	90.7	90	90	92.1	96.6	96.5	91.5	86.3	86.2	91.9	87.4	87.7	87.7	88.7	89.4	96.7	88.3	85.9	89.3	90.3	90.3	90.3	90.4	90.3	97	88.9	88.3	91.2	91.5
JX221033.1_A.sca_PL		62	74.7	62.4	75.9	89.5	88.3	87.7	84.1	88.3	86	89.9	85.9	86.4	87.1	83.5	83.6	88.3	88.1	88.1	91.1	90.3	90.4	92.4	96.9	96.7	91.8	86.4	86.2	92.1	87.7	87.9	87.9	89.1	89.6	97.2	88.3	86.2	89.4	90.5	90.5	90.5	90.7	90.5	97.4	89.2	88.5	91.7	91.8
JX221034.1_M.und_PL		63	74.8	62.9	76.2	89.6	95.8	86.3	83.7	87.6	84.9	89.2	84.9	85.4	85.6	81.9	82	87.2	86.9	86.9	89.3	90.1	89.3	85.9	90	89.8	90.8	85.3	84.5	91.4	86.1	87.5	86.3	89	89.5	90	96.7	85.7	89	89.8	89.8	89.8	89.9	89.8	90.2	89	88	89.3	91.1
JX221036.1_P.eup_PL		64	74.9	62.8	76.1	89.7	88.8	87.9	84.4	88.6	86.3	90	86.2	86.7	87.1	83.8	83.9	88.5	88.2	88.2	91.3	90.6	90.7	92.7	97.2	97	92	86.7	86.6	92.4	87.9	88.2	88.2	89.3	89.8	97.4	88.9	86.4	89.7	90.8	90.8	90.8	90.9	90.8	97.7	89.4	88.8	92	92
JX221040.1_A.aes_PL		65	71.5	59.7	72.7	86.9	85	84.6	95.4	88.3	95.5	87.4	92.3	92.8	83.5	80.6	80.7	88	87.8	87.8	87.2	87.8	87.1	82.9	86.7	86.6	88.7	92.1	90.6	88.6	84.4	85.2	84.6	87.3	87.6	86.3	85.6	83.5	88.2	88	88	88	88.2	88	86.6	87.6	87.2	87	88.3
JX221042.1_P.eup_PL		66	76.1	64.2	77.5	90.1	88	87.5	85.6	89.5	87.2	90.2	86.3	87.1	86.3	82.6	82.7	89.4	89.1	89.1	95.2	91.2	97.9	86.7	90.4	90.2	94.2	86.6	86.8	94.4	88	87.6	88.3	90.2	90.3	90.1	88.4	86.4	90.3	91.5	91.5	91.5	91.7	91.5	90.4	89.8	89.4	96.2	94
KC980909.1_C.oph_TW		67	77.4	65	78.5	92	86.7	84.8	84	86.2	85.5	92	85.1	85.2	84.8	81.6	81.7	86.2	85.9	85.9	90.2	92.5	87.8	85.6	88.8	88.7	89.7	85.1	85.2	89.4	85.4	86.3	85.6	92.1	87.7	88.3	87.3	84.3	86.4	88.1	88.1	88.1	88.2	88.1	88.5	86.3	85.5	90.8	90.4
KF385413.1_C.gal_AU		68	72.4	59.7	72.1	84	82.5	82.5	81.7	84.2	83.2	83.7	82.9	82.8	82.3	97.1	97.2	83.9	83.7	83.7	85.2	85.1	83.6	81.9	85.4	85.6	86.1	83.1	82.2	85.8	83.7	85.4	83.9	84.9	86	85.8	82.3	81	84.1	86.5	86.5	86.5	86.7	86.5	85.8	83.3	83.7	85.6	86.2
KF385429.1_C.ten_AU		69	72.4	60.3	73.2	84.1	83.5	83.5	83.1	86.5	84.3	84	83.5	83.5	82.6	83.7	83.8	86.7	86.4	86.4	86.4	84.4	85.3	82.8	85.6	85.8	87.1	83.6	83.1	86.3	86.9	86.7	87.2	84.6	85.9	85.6	83.3	83.3	85.2	87.4	87.4	87.4	87.5	87.4	85.9	84.6	84.4	86.3	87.3
KF385430.1_E.ros_AU		70	71.7	59.3	71.6	84	82.6	82.6	82.2	84.6	83.5	83.9	83.2	82.8	82.5	96	96.2	84.3	84.1	84.1	85.5	84.9	83.7	82.1	85.4	85.6	86.4	83.1	82.1	86.1	83.9	86.2	84.2	84.9	86	85.8	82.5	81.2	84.3	86.8	86.8	86.8	86.9	86.8	85.8	83.5	83.9	85.9	86.4
KF385431.1_E.ros_AU		71	72.5	59.7	72.2	84	82.5	82.5	81.7	84.2	83.2	84	82.9	82.8	82.3	97.4	97.5	83.9	83.7	83.7	85.2	85.1	83.6	82.2	85.4	85.6	86.1	83.1	82.2	85.8	83.7	85.4	83.9	84.9	86	85.8	82.3	81	84.1	86.5	86.5	86.5	86.7	86.5	85.8	83.3	83.7	85.6	86.2
KF385434.1_E.ros_AU		72	72.3	60.3	73.6	85.8	84.4	83.5	94.8	89.4	96.4	86.6	98	98.5	83	81.7	81.8	88.8	88.6	88.6	87.8	87.1	86.7	84	87.4	87.3	88.9	99.6	94	88.3	85.7	85.4	86	86.5	87.3	87.1	84.5	82.9	89.3	87.4	87.4	87.4	87.5	87.4	87.3	89	88.3	87.6	88.3
KF673337.1_E.bor_ID		73	73.9	61.2	74.4	86.9	85.2	86.1	84.6	86.9	86.3	87.3	85.7	86.1	90.8	82.4	82.6	87.2	87.1	86.9	88.9	88.1	88	85.4	88.3	88.5	88.7	86.3	85	89.7	87.6	87.5	87.8	87	89.8	88.5	85.7	84.1	88.3	89.3	89.3	89.3	89.4	89.3	88.8	88	87.3	89	89.2
KF688551.1_N.bou_AU		74	73.9	62.4	75.4	87.8	87.1	85.2	84.6	88.4	86.4	87.8	85.4	85.9	85.4	83.9	83.9	88.2	88	88.2	90.3	88.3	88.9	85.9	89.6	89.7	90.8	85.9	86.4	90.6	87.9	87.9	88.2	87.4	89.4	90.4	87.5	84.2	88.6	90.6	90.6	90.6	90.8	90.6	90.4	88.2	87.9	90.8	91.2
KF723384.1_P.eri_IT		75	74.4	62.1	75.3	89.1	88.2	88.1	84.3	88.9	86.2	89.5	86.3	87	87.7	83.9	84	88.2	87.9	87.9	90.9	90.1	90.1	94.7	98.9	99.1	91.4	86.9	86.3	92	87.8	88.9	88.1	88.9	90.1	99.5	89.2	86	89.4	90.7	90.7	90.7	90.8	90.7	99.7	89.3	88.6	91.2	91.4
KF723390.1_P.eri_IT		76	74.5	62.5	75.7	89.3	88.6	88.1	85	89.3	86.6	89.6	86.4	86.9	87.3	83.4	83.5	88.6	88.3	88.3	91.6	90.4	90.5	92.3	96.7	96.6	91.4	87	87.1	92.3	88.1	88.1	88.3	89.2	89.8	97	89	86.6	89.7	90.5	90.5	90.5	90.7	90.5	97.3	89.4	88.8	91.9	91.6
KF723393.1_P.eri_IT		77	74.7	62.5	75.9	89.6	88.6	88.1	84.3	88.8	86.2	89.9	86.3	86.6	87	83.6	83.8	88.6	88.3	88.3	91.1	90.4	90.4	92.5	97	96.9	91.6	86.6	86.4	92.3	87.8	88.1	88.1	89.2	89.7	97.3	88.8	86.6	89.6	90.8	90.8	90.8	90.9	90.8	97.6	89.3	88.6	91.5	91.6
KF768545.1_T.hae_NC		78	74.3	61.9	75.1	87.8	87.3	86.3	84.4	88.2	86.1	88.5	85.6	86	89	83.4	83.5	88.7	88.4	88.6	89.4	89.4	88.6	85.6	89.2	89	91.1	86.1	86.1	91.6	88.6	87.9	88.8	88.3	91.6	89.2	87.6	85	89	91	91	91	91.2	91	89.4	88.7	88	89.9	91.5
KM188458.1_P.rob_ZA		79	76.6	64.5	78.2	91.5	89.8	88.4	87.8	91.7	89.4	91.7	88.3	88.8	87.1	84.2	84.3	91.6	91.3	91.3	94.5	92.4	94	87.7	91.5	91.3	96.4	89.1	88.6	95.8	90.3	90.2	90.6	91.3	92.1	91.3	90.1	87.8	92.8	93.1	93.1	93.1	93.2	93.1	91.5	92.1	91.8	94.8	96.6
KM823541.1_M.orn_AU		80	73.9	62	74.9	88.3	86.6	85.4	83.2	87.4	84.8	89.5	84.8	85.2	85.9	82.8	83	87.3	87	87	89.7	89.2	88.5	89.8	93.8	93.9	89.3	85.1	85.4	90.2	86.4	87.1	86.7	87.9	88.3	94.6	87.4	84.4	88.5	88.8	88.8	88.8	88.9	88.8	94.6	88.2	87.5	89.8	89.9
KP677574.1_A.ros_TW		81	79.9	67.7	81.9	96.5	87.3	85.2	84.1	87.4	85.5	93.9	85.4	85.6	84.6	82.4	82.5	87	87	87	89.8	95.1	89.3	84.3	88	87.9	90.3	85.1	85.2	90.2	86.7	86.2	87	95.4	88.2	87.7	87.4	84.7	88.1	89	89	89	89.2	89	88	88.1	87.1	89.8	91.2
KP677576.1_A.sol_TW		82	77.4	64.6	78.7	92.1	89.6	88.9	86.6	90.8	88.5	92.4	88.1	88.2	87.4	84.5	84.6	90.4	90.1	90.1	93.5	93.2	93.2	88	91.6	91.5	96.1	88.2	88.1	95.4	90	90.5	90.2	92.3	91.9	91.4	89.6	88.1	91.5	93.8	93.8	93.8	93.9	93.8	91.6	91.2	90.5	94.4	99.1
KP677577.1_A.sol_TW		83	76.6	64	77.1	91.3	87.8	86.2	85.4	88.1	87	93.5	86.7	87.3	85.2	82.2	82.2	87.9	87.7	87.7	89.6	92.4	89.2	86.2	89.5	89.3	91.4	87	86.6	91.2	86.7	87.1	87	90.9	89.3	89.2	88.5	85.1	89.3	90.5	90.5	90.5	90.7	90.5	89.5	89.3	88.3	90.1	92.1
KP677578.1_M.und_TW		84	73.5	62	74.2	86.6	87.3	93.2	82.6	85.9	83.7	87.3	83.4	83.4	84.8	80.7	80.8	85.3	85	85	87.5	87.7	87.1	84.4	88.1	87.9	88.5	83	82.9	88.8	84.9	86	85.2	86.3	87.2	87.5	87.3	93.9	86.5	88	88	88	88.2	88	87.8	86	85.7	87.6	89.3
KP677579.1_M.und_TW		85	77.5	64.8	78.9	92.3	89.7	88.9	86.9	91.2	88.8	92.5	88.2	88.3	87.3	84.5	84.6	90.8	90.5	90.5	93.9	93.4	93.6	88.1	91.8	91.6	96.5	88.3	88.2	95.8	90.4	90.4	90.7	92.4	92	91.5	89.7	88.1	91.9	93.6	93.6	93.6	93.8	93.6	91.8	91.6	90.9	94.6	99.5
KP677586.1_A.sol_TW		86	76.6	64	77.1	90.2	87.5	85.8	85.2	87.7	86.9	91.5	86.6	87.1	84.7	82	82	87.7	87.4	87.4	89.2	91.7	88.4	86.2	88.8	88.7	90.5	86.9	86.3	90.2	86.9	87	87.1	90.2	89	88.7	88.6	84.3	89.2	89.7	89.7	89.7	89.9	89.7	88.8	89.2	88.2	89.6	91.3
KP677588.1_E.bor_TW		87	75.7	63.2	76.2	88.8	86.2	84.5	84	86.3	85.6	90.1	85.1	85.6	83.3	81.1	81.1	86.3	86	86	87.8	90.3	86.8	85.5	88	87.9	89	85.3	84.7	88.8	85.5	85.3	85.8	88.8	87.6	87.9	87.2	82.9	87.6	88.2	88.2	88.2	88.3	88.2	88	87.6	86.7	87.9	89.8
KP677590.1_A.ros_TW		88	76.5	64.1	77.1	89.5	86.8	85	84.5	86.9	86.1	90.7	85.8	86.4	83.9	81.2	81.2	86.9	86.6	86.6	88.9	91	88.1	85.9	88	87.9	89.8	86.1	85.6	89.5	86.2	86.5	86.5	89.5	88.3	87.9	87.9	83.8	88.4	88.9	88.9	88.9	89.1	88.9	88	88.4	87.4	89.3	90.4
KP677591.1_A.ros_TW		89	75.9	64.2	77	89.7	84.4	82.5	81.7	83.9	83.2	89.7	83.2	83.5	82.7	79.5	79.7	84.1	83.9	83.9	88.2	90.2	85.7	83.9	87	86.9	87.6	83.2	83.3	87.1	83.3	84.1	83.6	89.8	85.5	86.5	85	82	84.3	85.9	85.9	85.9	86.1	85.9	86.8	84.1	83.6	88.8	88.2
KT008265.1_N.str_AU		90	73.9	60.5	73.5	86.3	85.2	85.7	82.4	86.3	83.7	87	83.9	84.4	91.3	81.3	81.5	86.4	86.3	86.3	87.8	87.4	87.4	84.3	87.4	87.5	87.9	84.2	85.3	88.7	85.9	86.3	86.1	86.7	89.3	87.4	85.6	83.7	87.1	87.9	87.9	87.9	88	87.9	87.7	86.3	86.1	88	88.3
KT602812.1_P.equ_MU		91	71.5	59.5	73.2	75.5	72.4	71.6	70	72.6	71.5	75.4	71.5	71.1	71.2	70.3	70.3	71.8	71.6	71.8	74.7	76.5	74.3	71.5	73.6	73.4	74.8	70.9	71.2	74.9	71.4	71.2	71.7	75.2	72.8	73.3	73.8	71.3	72.6	73.3	73.5	73.3	73.5	73.3	73.4	72.8	72	75.1	75.4
KT725805.1_P.kra_BD		92	71.9	60.2	73.7	84.4	80.8	79.1	77	80.3	78.6	84.2	78.3	78.3	78.6	76.9	76.9	80.2	79.9	80.2	83	84.8	82.6	79.2	82.6	82.5	83.4	78.2	78.6	83.9	79	78.7	79.2	84.1	81.7	81.9	81.4	79.1	80.6	82.2	82.2	82.2	82.4	82.2	82.2	80.6	79.6	83.4	84
KX449319.1_G.con_AU		93	75.2	62.3	75.4	88.2	87.8	87	84.2	88	85.4	88.8	85.3	86	90.2	82.8	83	88.2	87.9	88	89.7	88.9	88.6	86.3	89.7	89.6	89.7	85.6	85.4	91	87.6	87.6	87.8	88.1	90.9	89.7	87.8	85.7	89.3	89.8	89.8	89.8	89.9	89.8	90	88.7	88.3	89.8	90.1
KX449320.1_G.por_AU		94	73.9	60.8	73.5	86.2	85.2	85.5	82.2	86	83.5	86.9	83.8	84.2	91	81.7	81.9	86.1	86	85.9	87.8	87.3	87.2	84.1	87.3	87.4	87.8	84.1	85	88.6	85.7	86	86	86.6	89.1	87.3	85.6	83.4	86.9	87.8	87.8	87.8	87.9	87.8	87.5	86.1	86	88	88.2
KX449321.1_P.spu_AU		95	74.3	62.3	75.3	89.2	87.9	86.9	84	88.1	85.9	90	85.8	86.2	86.6	83.2	83.4	87.9	87.7	87.7	91.2	90.1	89.7	90.8	95.3	95.1	90.8	86.3	86.3	91.7	87.7	88.1	87.9	88.8	89.6	95.8	88.8	85.6	89.7	90.4	90.4	90.4	90.5	90.4	95.8	89.4	88.8	91.3	91.4
KX500099.1_D.nov_AU		96	68.9	55.5	68.9	81.6	80.7	80.5	79.6	82.3	81	81.6	80.8	81.2	86.5	77.8	78.1	82	81.8	81.9	84.4	82.2	82.6	80.8	83.6	83.7	84.3	80.8	81.2	83.5	80.8	81.2	81.1	81.6	82.7	84	80.7	78.2	82.6	83.2	83.2	83.2	83.3	83.2	84.1	82.2	81.9	84.4	84.3
KX500100.1_A.aud_AU		97	73.1	60	73.4	85.8	84.1	84.2	81.3	85.5	82.5	85.7	82.6	83	99.5	80.7	80.8	85.3	85.3	85.2	87.1	87.1	86.2	83.8	87.1	87.3	86.4	82.6	83.3	87.5	85.2	85.3	85.3	85.5	88.2	87.6	84.6	83.6	85.2	86.6	86.6	86.6	86.7	86.6	87.8	85.1	84.2	86.8	87.1
KX500101.1_H.leu_AU		98	72.3	60.7	74	86.6	83.8	83.5	92.8	89.1	93.9	87.4	93.9	94.6	83	80.1	80.3	89	88.7	88.8	87	87.5	86.4	82.9	86.4	86.3	88.6	94.1	98	88	85.3	84.5	85.6	86.4	87.1	85.9	83.8	82.2	89.7	86.8	86.8	86.8	87	86.8	86	89.1	88.7	87	88.1
KX500102.1_F.per_AU		99	72.4	60.4	73.9	86	83.4	83.4	92.4	89	93.5	86.6	93.7	94.4	83	80.3	80.4	88.8	88.6	88.7	86.7	87	86.1	83.1	86.6	86.4	88.3	94	98.2	87.9	85.4	84.2	85.7	86.3	86.9	86	83.7	81.9	89.5	86.4	86.4	86.4	86.5	86.4	86.2	89	88.6	86.8	87.9
KX500104.1_C.cor_AU		100	72.2	59.1	71.7	83.5	81.4	81.9	81.2	83.4	82.7	83.5	82.4	82.2	81.8	98.9	98.5	83.1	82.9	82.9	84.6	84.5	83	81.6	84.8	84.9	85.6	82.5	81.5	85.3	83.1	84.8	83.4	84.6	85.4	85.2	81.5	80.4	83.7	86	86	86	86.1	86	85.2	82.7	83.3	85	85.6
KY189064.1_P.exi_AU		101	74.8	62.4	75.5	87.7	87.7	86.6	87.4	91.3	88.1	88.7	87.8	88.3	85.1	81.1	81.3	91.1	90.8	90.8	89.8	89.1	89.4	84.8	88.4	88.3	91	88.1	88.3	91.3	88.1	87.5	88.3	87.9	89	88.3	88.2	85.5	93.1	89.6	89.6	89.6	89.7	89.6	88.4	92.8	92.1	89.8	91.2
KY189065.1_P.ele_AU		102	74.8	62	75.5	87.3	86.7	86.3	87.4	90.9	88.3	88.3	87.8	88.3	84.4	80.7	80.9	90.7	90.4	90.4	89.7	88.7	89.3	84.3	88	87.9	90.3	87.8	88.6	91.2	87.4	87.3	87.7	87.9	88.3	87.9	87.1	85.4	93.1	89.4	89.4	89.4	89.6	89.4	88	92.5	92.4	89.7	90.8
LB047A_A.ros_Household	549	103	75.3	66.2	76.1	76	70.8	69.8	67.4	70.4	69	75.9	69	68.9	68.1	67	67	70.2	70.1	70	72.6	77.1	72.3	70.5	70.8	70.6	73	68.9	69.3	73.1	70.1	69.6	70.4	75.3	72	70.2	70.8	69.3	71.4	71.9	72	71.9	72	71.9	70.4	71.2	70.8	73	74.1
LB69A_A.fis_Household	528	104	72.1	69.3	75.9	75.8	68.2	67	65.3	68.2	66.7	73.4	66.7	66.7	66.3	64.1	64.1	68.1	67.9	68.1	71.2	74.6	70.2	68.6	68.8	68.7	70.6	66.8	67.2	70.8	68.2	68.5	68.5	73.9	69.6	68.6	69	67.4	68.5	69.7	69.8	69.7	69.8	69.7	68.7	68.5	67.9	71	71.6
MG148344.1_M.und_CN		105	73.6	62.3	75.1	87	86	92.9	83.3	86.4	84.2	87.1	84.5	84.4	84.4	80.7	80.8	85.9	85.6	85.6	87.8	87.8	87.4	84.3	87.5	87.4	88.5	84.1	83.1	88.6	85	86.1	85.3	86	87.8	87	86.3	97.4	87.2	88.3	88.3	88.3	88.5	88.3	87.3	86.7	86.4	87.6	89.2
MG257487.1_P.eri_CN		106	73.5	61.5	74.2	86.6	85.3	86.9	84.1	88.2	86	86.2	84.6	84.5	85.2	84.6	84.7	87.6	87.1	87.3	88.2	87.4	87.1	84.4	87.8	87.9	88.9	84.9	84.6	89.1	87.9	96.2	88.2	86	90.5	88.2	85.7	85.2	87.2	91.3	91.3	91.3	91.4	91.3	88.2	87.3	86.5	88.6	90
MH180298.1_P.eri_CN		107	74.7	62.7	75.9	89.5	88.6	87.7	84.4	88.3	86.3	90	85.9	86.4	86.9	83.5	83.6	88.2	87.9	87.9	90.9	90.3	90.2	92.4	96.9	96.7	91.5	86.4	86.6	92.1	87.7	87.9	87.9	89.1	89.6	97.2	88.8	86.2	90	90.9	90.9	90.9	91.1	90.9	97.4	89.4	89	91.3	91.5
MH188863.1_Psittaciformes_CN		108	73.8	61.3	74.3	87.3	86.3	86.5	84.2	86	85.4	87.3	84.4	84.8	88.9	83.1	83.2	86.8	86.5	86.5	88.3	87.8	87.6	85.4	88.3	88.5	88.5	84.5	85	89.7	86.8	87.1	87.1	87.1	89.9	88.8	87.2	84.8	88.4	89	89	89	89.1	89	89	87.3	87.5	88.3	88.6
MH279594.1_P.eri_CN		109	75.9	64.5	77.6	90.4	87.4	87.4	85	89	86.9	90.3	85.9	86.4	86.6	82.4	82.5	89.2	88.9	88.9	95.3	91	98.1	87	90.7	90.6	93.5	86.4	86.4	93.9	87.8	87.7	88.1	89.7	90	90.4	87.9	86.6	89.7	91	91	91	91.2	91	90.7	89	88.8	95.7	93.3
MK387074.1_M.und_BD		110	73.6	60.4	73.5	86	86.3	86.2	81.8	84.6	83.4	86.3	82.6	82.6	84.4	79.7	79.9	85.4	85.2	85.2	87.2	86	87	83.2	86.7	86.6	87.5	82.6	82.4	88.2	86.3	84.8	86.4	86	86.1	86.6	86.8	83.4	86.3	87.2	87.4	87.2	87.4	87.2	86.9	85.9	85.6	87.2	88.3
MK387075.1_M.und_BD		111	73.5	60.8	73.2	85.8	85.9	85.5	81.5	83.9	83	85.4	81.9	82.2	82.9	80.1	80.3	84.6	84.4	84.4	87	85.4	86.3	82.8	86.2	86	87.1	81.9	81.2	87.8	85.6	84.2	85.7	85.8	85.6	86	86.8	82.4	85.7	86.7	86.7	86.7	86.8	86.7	86.3	85.2	85	86.8	87.8
MK410947.1_M.und_CN		112	73.6	62.1	75.1	86.6	85.6	92.7	82.7	86.4	83.7	86.9	83.8	83.7	84.4	80	80.1	86.1	85.9	85.9	87.6	87.7	87	84	87.1	87	88.1	83.4	82.6	88.4	85.2	85.9	85.4	85.6	87.6	86.6	85.9	98.1	87.1	87.9	87.9	87.9	88	87.9	86.9	86.4	86.3	87.5	88.8
MK410950.1_M.und_CN		113	74.6	62.5	75.5	87.4	86.7	89.8	83.3	86.7	84.2	87.5	84.1	83.9	84.8	81.2	81.3	86.5	86.3	86.3	88.4	87.7	88.3	83.7	87.5	87.4	88.7	83.7	83.1	89.4	86.1	86.4	86.4	87.1	87.3	87	87.1	93.1	87.1	88.9	88.9	88.9	89	88.9	87.3	86.3	86.5	88.3	90.1
MK803394.1_P.eri_SA		114	76.4	64.4	78.2	91.3	86.6	84.8	83.5	86.6	85	91.5	84.7	84.8	84.3	82	82.1	86.3	86	86	89.8	92.1	87.3	85.2	88.8	88.7	89.5	84.8	85.1	89.2	85.5	86.7	85.8	91.1	87.5	88.3	87.8	84.4	86.4	88.8	88.8	88.8	88.9	88.8	88.5	86.3	85.5	89.7	89.8
MK803395.1_P.eri_SA		115	76.7	63.8	77.6	90.1	88.1	88.2	85.8	89.7	87.4	90.6	86.7	87.3	87.1	83.4	83.6	90	89.7	89.7	95.2	91.6	96.8	87.9	91.5	91.4	94.6	87.3	87.3	95.1	89	88.8	89.3	90.3	91.2	91.2	88.5	87.8	90.9	92.7	92.7	92.7	92.8	92.7	91.5	90.4	90	95.9	94.3
MK803397.1_P.eri_SA		116	75.7	62.7	76.8	89.3	87.5	87.3	85.4	88.8	87.3	89.9	86.3	86.7	86.7	82.4	82.5	89.3	89.3	89	95.2	90.8	94.7	86.6	90.3	90.1	93.9	86.7	87	94.4	88.9	88.9	89.2	89.6	90.2	90	87.8	85.9	89.8	91.8	92.1	91.8	92	91.8	90.3	89.3	88.9	95.1	93.9
MK803398.1_P.eri_SA		117	74	61.3	74.9	88.8	87.5	87	84.4	88.3	85.5	89.1	85.8	86.2	87.1	83.4	83.5	88.2	87.9	87.9	90.1	89.6	88.9	90.7	94.9	95	90.1	86	86	90.8	87.3	87.1	87.5	88.4	88.9	95.1	87.3	85.6	88.8	89.3	89.3	89.3	89.4	89.3	95.4	88.6	87.8	90.2	90.4
MK803399.1_M.und_SA		118	73.2	60.9	73.5	85.6	86.3	86.3	82.3	84.4	83.3	85.6	82.2	82.2	83.5	79.5	79.6	85	84.8	84.8	86.8	85.9	86.7	82.7	86.2	86	87.1	82.2	82	87.8	85.2	83.8	85.3	85.6	85.7	85.8	86.8	83.5	85.4	86.3	86.3	86.3	86.4	86.3	86	84.9	84.8	87	88.1
MK803400.1_M.und_SA		119	72.9	60.3	73.6	87.2	86.4	85.8	83.3	87.3	84.6	87.7	84.6	85	86.2	82.8	83	86.9	86.6	86.6	88.8	88.3	87.8	89.4	93.6	93.8	88.9	85.1	84.8	89.6	86.7	86.4	87	87	88.3	94.2	86	84.1	87.3	88.4	88.4	88.4	88.5	88.4	94.4	87.1	86.3	88.9	89.2
MK803401.1_C.alb_SA		120	73.9	61.9	74.3	86.4	86	86.1	83.4	87.2	85.3	87	84.1	84.5	85.2	84.2	84.3	87.5	86.9	86.9	88.3	87.7	87.2	84.1	87.5	87.7	89.3	84.9	84.9	89.5	87.9	95.8	88.2	86.3	90.5	87.9	86.1	84.4	87.3	90.8	90.8	90.8	90.9	90.8	87.9	87.3	86.7	88.7	90.1
MK803405.1_P.kra_SA		121	73.9	61.7	74.8	88	87	86.7	83.3	88.2	85.2	88.5	85.4	86	86.4	83.1	83.2	87.4	87.4	87.4	89.8	89.1	89	93.9	98	98.1	90.4	85.9	85.6	90.9	87.1	88.5	87.4	88	88.8	98.8	88.1	85.2	88.6	89.3	89.3	89.3	89.4	89.3	98.5	88.5	87.8	90.1	90.3
MK803406.1_N.hol_SA		122	74.3	62	75.2	88.8	87.8	87.5	84.1	89	86	89.3	86.2	86.9	87.3	83.9	84	88.1	88.1	88.1	90.7	89.9	89.8	94.6	98.8	98.9	91.2	86.7	86.3	91.7	87.7	89.2	87.9	88.7	89.6	99.6	88.8	86	89.3	90.1	90.1	90.1	90.3	90.1	99.3	89.2	88.5	90.9	91.1
MK803407.1_A.fis_SA		123	74.3	62	75.2	88.8	87.7	87.4	84	88.9	85.9	89.3	86	86.7	87.3	83.8	83.9	87.9	87.9	87.9	90.5	89.9	89.7	94.4	98.6	98.8	91.1	86.6	86.2	91.6	87.5	89	87.8	88.7	89.4	99.5	88.6	85.9	89.2	90	90	90	90.1	90	99.2	89.2	88.3	90.8	91
MN114122.1_E.min_AU		124	74	61.9	75.8	88.1	85.9	84.4	87.6	91.6	89.3	87.9	88.4	89.3	84.6	82	82.2	91.6	91.3	91.4	89.8	88.6	88.3	84.4	88.2	88.1	90.1	89.3	91.1	90.3	87.9	86.4	88.2	88.3	88.3	87.9	86.8	83.5	91.2	88.2	88.2	88.2	88.3	88.2	88.1	90.9	90.2	90.1	90.5
MN175611.1_A.aes_BR		125	74.7	63.4	76.3	90.6	86.7	84.6	83.4	85	84.3	90.3	84.3	84.9	82.7	79.6	79.8	84.9	84.6	84.6	87.4	90.9	86.2	83.3	87.2	87	88.6	84.5	84.5	88.1	84.3	84.5	84.5	89.7	86.5	86.6	87	83.4	85.7	87.4	87.4	87.4	87.6	87.4	86.9	85.5	84.7	87.6	88.9
MN720912.1_Psittaciformes_CN		126	75	62.4	75.8	87.7	86.9	89.8	83.3	87.1	84.6	87.7	84.4	84.4	84.5	81.3	81.5	86.8	86.5	86.5	89	88.1	88.6	83.9	87.4	87.3	89.3	83.8	83.8	89.9	86	86	86.3	87.7	87.5	86.9	86.9	91.2	87.5	88.9	88.9	88.9	89	88.9	87.1	86.4	86.7	88.9	90.2
MN720914.1_Psittaciformes_CN		127	73.8	62.4	75	87.4	86.3	92.7	83.9	86.8	84.6	87.5	84.4	84.4	84.9	80.7	80.8	86.5	86.3	86.3	88.3	88.2	87.8	84.3	87.9	87.8	88.9	83.8	83.8	89	85.9	86.3	86.1	86.6	88.2	87.4	86.8	96.1	87.6	89	89	89	89.1	89	87.7	86.8	87.1	88.2	89.4
[truncated: 80 more columns]

## Sheet: Table S14
Table S14. Lengths of BFDV vp2/3 partial sequences and their pairwise distances (%) with reference strains. Pairwise distances were calculated by ungapped portions of sequences only.
	Sequence lengths (bp)	Ref	1	2	3	4	5	6	7	8	9	10	11	12	13	14	15	16	17	18	19	20	21	22	23
047A_A.ros_Household	325	1
P25B_P.eri_Household	325	2	99.4
P176A_P.leu_Household	325	3	99.4	100
NC_004764.2_Un_Un		4	99.7	99.1	99.1
AF241168.1_Un_Un		5	99.7	99.1	99.1	100
M20775.1_Un_Un		6	99.7	99.1	99.1	100	100
AY672646.1_M.und_CN		7	100	99.4	99.4	99.7	99.7	99.7
KT203768.1_M.und_PL		8	99.7	99.1	99.1	99.4	99.4	99.4	99.7
KT203765.1_M.und_PL		9	99.7	99.1	99.1	99.4	99.4	99.4	99.7	99.4
AB453161.1_Un_Un		10	99.7	99.1	99.1	99.4	99.4	99.4	99.7	99.4	99.4
KX008968.1_A.chl_PT		11	100	99.4	99.4	99.7	99.7	99.7	100	99.7	99.7	99.7
AB453165.1_Un_Un		12	99.4	98.8	98.8	99.1	99.1	99.1	99.4	99.1	99.1	99.1	99.4
MH643735.1_M.und_CN		13	100	99.4	99.4	99.7	99.7	99.7	100	99.7	99.7	99.7	100	99.4
KT203764.1_P.kra_PL		14	100	99.4	99.4	99.7	99.7	99.7	100	99.7	99.7	99.7	100	99.4	100
GU452537.1_M.und_CN		15	100	99.4	99.4	99.7	99.7	99.7	100	99.7	99.7	99.7	100	99.4	100	100
KT203762.1_P.eup_PL		16	99.4	98.8	98.8	99.1	99.1	99.1	99.4	99.1	99.1	99.1	99.4	98.8	99.4	99.4	99.4
AF118150.1_P.vir_Un		17	100	99.4	99.4	99.7	99.7	99.7	100	99.7	99.7	99.7	100	99.4	100	100	100	99.4
FJ385773.1_Psitt_CN		18	99.4	100	100	99.1	99.1	99.1	99.4	99.1	99.1	99.1	99.4	98.8	99.4	99.4	99.4	98.8	99.4
AB453163.1_Un_Un		19	99.4	100	100	99.1	99.1	99.1	99.4	99.1	99.1	99.1	99.4	98.8	99.4	99.4	99.4	98.8	99.4	100
MK516256.1_P.eup_KR		20	99.1	99.7	99.7	98.8	98.8	98.8	99.1	98.8	98.8	98.8	99.1	98.5	99.1	99.1	99.1	98.5	99.1	99.7	99.7
AB453162.1_Un_Un		21	98.2	98.8	98.8	97.9	97.9	97.9	98.2	97.9	97.9	97.9	98.2	97.5	98.2	98.2	98.2	97.5	98.2	98.8	98.8	98.5
AB453159.1_Un_Un		22	99.7	99.7	99.7	99.4	99.4	99.4	99.7	99.4	99.4	99.4	99.7	99.1	99.7	99.7	99.7	99.1	99.7	99.7	99.7	99.4	98.5
AB477106.1_Un_JP		23	99.4	98.8	98.8	99.7	99.7	99.7	99.4	99.1	99.4	99.1	99.4	98.8	99.4	99.4	99.4	98.8	99.4	98.8	98.8	98.5	97.5	99.1
