# Supplementary material for: Prevalence, genotypes, and infection risk factors of psittacine beak and feather disease virus and budgerigar fledgling disease virus in captive birds in Hong Kong
Source: Arch Virol. 2024 Apr 5;169(5):91. doi: 10.1007/s00705-024-06017-3 (PMC10997714; doi:10.1007/s00705-024-06017-3)
Supplement: Supplementary file 3 — Supplementary file3 (XLSX 79 KB) [file 705_2024_6017_MOESM3_ESM.xlsx]

## Sheet: Table S15
Table S15. Eigenvalues, percentage variances and cumulative percentage variances of each dimension in Multiple Correspondence Analysis using dataset of samples collected in households only
	Eigenvalue	Percentage variance	Cumulative percentage variance
Dim.1	0.32952	6.54526	6.54526
Dim.2	0.166601	3.3092	9.85446
Dim.3	0.160705	3.19209	13.0465
Dim.4	0.134686	2.67527	15.7218
Dim.5	0.12572	2.49718	18.219
Dim.6	0.119966	2.38289	20.6019
Dim.7	0.115149	2.28721	22.8891
Dim.8	0.11134	2.21155	25.1006
Dim.9	0.109365	2.17232	27.273
Dim.10	0.100762	2.00145	29.2744
Dim.11	0.0987738	1.96195	31.2363
Dim.12	0.0976099	1.93883	33.1752
Dim.13	0.0956983	1.90086	35.076
Dim.14	0.0950097	1.88718	36.9632
Dim.15	0.0903549	1.79472	38.7579
Dim.16	0.0892287	1.77235	40.5303
Dim.17	0.0878501	1.74497	42.2752
Dim.18	0.087105	1.73017	44.0054
Dim.19	0.0838562	1.66564	45.671
Dim.20	0.0809777	1.60846	47.2795
Dim.21	0.0801587	1.59219	48.8717
Dim.22	0.0768291	1.52606	50.3978
Dim.23	0.0741882	1.4736	51.8714
Dim.24	0.0731728	1.45343	53.3248
Dim.25	0.0715532	1.42126	54.7461
Dim.26	0.0686305	1.36321	56.1093
Dim.27	0.0676314	1.34336	57.4526
Dim.28	0.064687	1.28488	58.7375
Dim.29	0.0644091	1.27936	60.0169
Dim.30	0.0609514	1.21068	61.2275
Dim.31	0.060556	1.20283	62.4304
Dim.32	0.0583832	1.15967	63.59
Dim.33	0.0575618	1.14335	64.7334
Dim.34	0.0574978	1.14208	65.8755
Dim.35	0.0547916	1.08833	66.9638
Dim.36	0.05417	1.07598	68.0398
Dim.37	0.0530415	1.05356	69.0933
Dim.38	0.0515661	1.02426	70.1176
Dim.39	0.0487724	0.968766	71.0864
Dim.40	0.0481268	0.955943	72.0423
Dim.41	0.0471942	0.93742	72.9797
Dim.42	0.0464524	0.922685	73.9024
Dim.43	0.0457218	0.908173	74.8106
Dim.44	0.0446662	0.887206	75.6978
Dim.45	0.0437717	0.869439	76.5672
Dim.46	0.0432574	0.859223	77.4264
Dim.47	0.0409684	0.813756	78.2402
Dim.48	0.0405087	0.804624	79.0448
Dim.49	0.0399726	0.793977	79.8388
Dim.50	0.0391572	0.77778	80.6166
Dim.51	0.0379583	0.753967	81.3706
Dim.52	0.0356556	0.708229	82.0788
Dim.53	0.0346681	0.688613	82.7674
Dim.54	0.0344335	0.683954	83.4513
Dim.55	0.0327933	0.651374	84.1027
Dim.56	0.0319424	0.634472	84.7372
Dim.57	0.0312353	0.620428	85.3576
Dim.58	0.0306177	0.60816	85.9658
Dim.59	0.0299306	0.594512	86.5603
Dim.60	0.0291181	0.578373	87.1387
Dim.61	0.0288878	0.573799	87.7125
Dim.62	0.0281306	0.558758	88.2712
Dim.63	0.0269142	0.534598	88.8058
Dim.64	0.0265672	0.527704	89.3335
Dim.65	0.0257389	0.511252	89.8448
Dim.66	0.023984	0.476394	90.3212
Dim.67	0.0234642	0.46607	90.7872
Dim.68	0.0220912	0.438797	91.226
Dim.69	0.0216632	0.430297	91.6563
Dim.70	0.0214034	0.425135	92.0815
Dim.71	0.0208123	0.413394	92.4949
Dim.72	0.0201074	0.399394	92.8943
Dim.73	0.0193507	0.384362	93.2786
Dim.74	0.0181809	0.361127	93.6397
Dim.75	0.0173057	0.343743	93.9835
Dim.76	0.0170555	0.338773	94.3223
Dim.77	0.0166266	0.330254	94.6525
Dim.78	0.0156022	0.309907	94.9624
Dim.79	0.0152969	0.303842	95.2663
Dim.80	0.014555	0.289106	95.5554
Dim.81	0.0141389	0.280841	95.8362
Dim.82	0.013569	0.269521	96.1057
Dim.83	0.0127907	0.254062	96.3598
Dim.84	0.0118734	0.235841	96.5956
Dim.85	0.0116078	0.230567	96.8262
Dim.86	0.0109938	0.21837	97.0446
Dim.87	0.0109016	0.216538	97.2611
Dim.88	0.0105809	0.210169	97.4713
Dim.89	0.00971928	0.193054	97.6643
Dim.90	0.00957408	0.19017	97.8545
Dim.91	0.00894119	0.177599	98.0321
Dim.92	0.00845309	0.167904	98.2
Dim.93	0.00779836	0.154899	98.3549
Dim.94	0.00741521	0.147288	98.5022
Dim.95	0.00718405	0.142697	98.6449
Dim.96	0.00689894	0.137034	98.7819
Dim.97	0.00609894	0.121143	98.9031
Dim.98	0.00568294	0.11288	99.016
Dim.99	0.00552451	0.109733	99.1257
Dim.100	0.00510443	0.101389	99.2271
Dim.101	0.00464647	0.0922929	99.3194
Dim.102	0.00446228	0.0886343	99.408
Dim.103	0.00403656	0.0801782	99.4882
Dim.104	0.0037932	0.0753444	99.5635
Dim.105	0.00347818	0.0690872	99.6326
Dim.106	0.00329104	0.0653699	99.698
Dim.107	0.0031716	0.0629975	99.761
Dim.108	0.00283791	0.0563695	99.8173
Dim.109	0.00237376	0.0471501	99.8645
Dim.110	0.00215576	0.0428198	99.9073
Dim.111	0.00183686	0.0364855	99.9438
Dim.112	0.00179834	0.0357205	99.9795
Dim.113	0.000829168	0.0164698	99.996
Dim.114	0.000201663	0.00400564	100
Dim.115	7.0447e-31	1.39929e-29	100
Dim.116	1.53378e-31	3.04655e-30	100
Dim.117	1.0793e-31	2.14382e-30	100
Dim.118	1.03391e-31	2.05367e-30	100
Dim.119	9.41094e-32	1.8693e-30	100
Dim.120	7.40231e-32	1.47032e-30	100
Dim.121	6.69899e-32	1.33062e-30	100
Dim.122	6.58101e-32	1.30719e-30	100
Dim.123	6.3396e-32	1.25924e-30	100
Dim.124	5.68561e-32	1.12933e-30	100
Dim.125	5.53694e-32	1.0998e-30	100
Dim.126	4.83062e-32	9.59506e-31	100
Dim.127	4.61805e-32	9.17285e-31	100
Dim.128	4.44406e-32	8.82723e-31	100
Dim.129	3.94762e-32	7.84116e-31	100
Dim.130	3.77555e-32	7.49939e-31	100
Dim.131	3.75116e-32	7.45094e-31	100
Dim.132	3.40833e-32	6.76997e-31	100
Dim.133	3.14501e-32	6.24694e-31	100
Dim.134	2.58978e-32	5.14409e-31	100
Dim.135	2.40526e-32	4.77757e-31	100
Dim.136	2.23331e-32	4.43603e-31	100
Dim.137	2.09152e-32	4.1544e-31	100
Dim.138	1.9208e-32	3.81529e-31	100
Dim.139	1.62191e-32	3.2216e-31	100
Dim.140	1.50794e-32	2.99522e-31	100
Dim.141	1.22305e-32	2.42935e-31	100
Dim.142	1.17308e-32	2.33008e-31	100
Dim.143	9.92693e-33	1.97179e-31	100
Dim.144	8.42516e-33	1.67349e-31	100
Dim.145	8.08209e-33	1.60535e-31	100
Dim.146	7.36473e-33	1.46286e-31	100

## Sheet: Table S16
Table S16. Values of cosine squared (Cos2) of each variable in Multiple Correspondence Analysis using dataset of samples collected from households only
	Dim 1	Dim 2	Dim 3	Dim 4	Dim 5
Without PBFDV	2.0111e-05	0.00409591	0.00941749	0.00484044	0.0023097
With PBFDV	2.0111e-05	0.00409591	0.00941749	0.00484044	0.0023097
Not parrot	0.00962771	0.29004	0.470793	0.00526243	0.00213761
Parrot	0.00962771	0.29004	0.470793	0.00526243	0.00213761
Genus: Agapornis	0.118038	0.577354	0.0913287	0.0426375	0.0206256
Genus: Amazon	0.000158132	0.0130916	0.00916087	0.06613	0.00519238
Genus: Ara	0.0145454	0.000384782	0.00328032	0.00505574	0.00197219
Genus: Aratinga	0.004968	0.00567973	6.24431e-05	0.0383322	7.6608e-05
Genus: Cacatua	0.000280141	0.0087247	0.0367324	0.119504	0.0303667
Genus: Diopsittaca	0.0068514	0.0008092	0.00144484	0.00710705	0.00482265
Genus: Eclectus	0.00133866	0.000707582	0.00459449	0.00360318	0.012724
Genus: Eolophus	0.00186984	0.0108108	0.00831993	0.00240484	2.83552e-05
Genus: Forpus	0.0105003	0.00358657	0.000406234	0.00361999	0.00631809
Genus: Melopsittacus	0.00453088	0.0023719	0.00438687	0.00459928	0.0162642
Genus: Myiopsitta	0.000529542	0.0126127	0.00479733	0.00314004	0.00102801
Genus: Neopsephotus	0.00119343	0.00352189	2.62783e-05	0.000312491	0.120588
Genus: Nymphicus	0.0758943	0.0205065	0.0016215	0.00509684	0.0233789
Genus: Padda	0.00263375	0.156396	0.117631	0.000785146	0.125924
Genus: Pionites	0.00644543	0.0115879	0.04653	0.0664929	0.0114343
Genus: Poicephalus	0.00359731	0.00872778	0.0823739	0.00126328	0.119453
Genus: Psittacula	0.0319278	0.00497442	5.18136e-05	0.00361456	0.0175069
Genus: Psittacus	0.00952546	0.0164036	0.0519743	0.0219714	3.98986e-05
Genus: Pyrrhura	0.00931952	4.54233e-05	0.000305803	0.0384962	1.063e-07
Genus: Taeniopygia	0.00711569	0.132659	0.364429	0.0143093	0.135985
Genus: Trichoglossus	0.00768583	0.000177312	0.00583801	0.0218209	1.75076e-05
Species: Amazona aestiva	0.00137379	0.00520128	0.011967	0.047385	0.00341699
Species: Amazona amazonica	0.000333356	0.0035085	0.000376933	0.0107822	0.00316783
Species: Ara ararauna	0.0145454	0.000384782	0.00328032	0.00505574	0.00197219
Species: Agapornis fischeri	0.0187226	0.0832588	0.014305	0.0134259	0.0132516
Species: Agapornis hybrid	0.00666178	0.019255	0.00466418	0.0134762	0.00261887
Species: Amazona ochrocephala	0.000612957	0.00522887	3.78635e-05	0.00675045	7.18844e-07
Species: Agapornis personatus	0.00317808	0.00911699	0.00689077	0.00185089	0.00224653
Species: Agapornis roseicollis	0.0725446	0.387845	0.0532673	0.0147508	0.00889482
Species: Aratinga solstitialis	0.004968	0.00567973	6.24431e-05	0.0383322	7.6608e-05
Species: Cacatua alba	0.00165166	0.00273073	0.00848438	0.0467718	0.0141111
Species: Cacatua ducorpsii	0.000554191	1.58729e-06	2.80458e-05	0.00415478	0.000809324
Species: Cacatua galerita	0.00125802	0.00534494	0.0252111	0.0310557	0.00390358
Species: Cacatua ophthalmica	0.000847756	0.000969998	0.00491886	0.0207223	0.00542504
Species: Cacatua sulphurea	0.00808742	0.000752909	0.00290953	0.0144804	0.0065964
Species: Diopsittaca nobilis	0.0068514	0.0008092	0.00144484	0.00710705	0.00482265
Species: Eclectus roratus	0.00133866	0.000707582	0.00459449	0.00360318	0.012724
Species: Eolophus roseicapillus	0.00186984	0.0108108	0.00831993	0.00240484	2.83552e-05
Species: Forpus coelestis	0.0105003	0.00358657	0.000406234	0.00361999	0.00631809
Species: Myiopsitta monachus	0.000529542	0.0126127	0.00479733	0.00314004	0.00102801
Species: Melopsittacus undulatus	0.00453088	0.0023719	0.00438687	0.00459928	0.0162642
Species: Neopsephotus bourkii	0.00119343	0.00352189	2.62783e-05	0.000312491	0.120588
Species: Nymphicus hollandicus	0.0758943	0.0205065	0.0016215	0.00509684	0.0233789
Species: Psittacula alexandri	0.0213399	0.00197642	0.00056439	0.00819394	0.0168001
Species: Psittacus erithacus	0.00952546	0.0164036	0.0519743	0.0219714	3.98986e-05
Species: Poicephalus gulielmi	0.0018794	0.00213122	0.0427984	0.00402046	0.0749274
Species: Psittacula krameri	0.0121155	0.00294334	0.000103872	1.01146e-05	0.00409058
Species: Pionites leucogaster	0.00501731	0.0128809	0.0331107	0.0884879	0.00825644
Species: Pionites melanocephalus	0.00133578	0.000365351	0.0124729	1.99078e-05	0.00294795
Species: Pyrrhura molinae	0.00931952	4.54233e-05	0.000305803	0.0384962	1.063e-07
Species: Padda oryzivora	0.00263375	0.156396	0.117631	0.000785146	0.125924
Species: Poicephalus robustus	0.000398606	0.000161243	0.0103942	0.00150845	0.0198132
Species: Poicephalus senegalus	0.00124368	0.00914001	0.0275032	0.00227881	0.0239386
Species: Taeniopygia guttata	0.00711569	0.132659	0.364429	0.0143093	0.135985
Species: Trichoglossus moluccanus	0.00768583	0.000177312	0.00583801	0.0218209	1.75076e-05
No feather-related symptoms	0.00902986	1.29354e-06	0.0184373	0.00398623	0.00141159
Has feather-related symptoms	0.00902986	1.29354e-06	0.0184373	0.00398623	0.00141159
No beak-related symptoms	0.000906621	0.0434562	0.02981	0.284529	0.0457006
Has beak-related symptoms	0.000906621	0.0434562	0.02981	0.284529	0.0457006
No diarrhae	0.000456859	0.00361637	0.0218715	0.215108	0.0685235
Has diarrhae	0.000456859	0.00361637	0.0218715	0.215108	0.0685235
No appetite loss	0.00305564	0.0128174	0.0290676	0.346363	0.0702229
Appetite loss	0.00305564	0.0128174	0.0290676	0.346363	0.0702229
No lethargy	0.00201036	0.0194595	0.0395033	0.269238	0.0535557
lethargy	0.00201036	0.0194595	0.0395033	0.269238	0.0535557
No other symptoms	0.0115493	0.0300604	0.0443761	0.200593	0.00240525
With other symptoms	0.0115493	0.0300604	0.0443761	0.200593	0.00240525
Sampled in April	0.00755866	0.0208797	2.30699e-05	0.00145669	7.72103e-06
Sampled in August	0.0016445	0.015956	0.0289964	0.0050797	0.0102448
Sampled in December	0.0289832	0.216283	0.0526646	0.0409184	0.00787921
Sampled in February	1.31597e-05	0.0326989	0.0146406	0.000883302	0.000505032
Sampled in January	0.0155258	0.0153501	0.175161	0.014119	0.0517269
Sampled in July	0.00271449	0.00573349	0.00750381	0.00490352	0.0193496
Sampled in June	0.104803	0.0572304	0.197584	0.000233649	0.0809073
Sampled in March	0.0252416	0.113279	0.00697993	0.00154462	0.00660104
Sampled in May	0.00301934	0.0158233	0.00013524	0.00413097	0.000316534
Sampled in November	0.00669109	0.160413	0.0353444	0.00830112	0.336172
Sampled in October	0.0689816	0.000304663	0.00121052	0.03796	0.00817091
Sampled in September	0.00454291	0.0245761	0.0163179	0.052862	0.0833451
Sampled in autumn	0.00012559	0.124396	0.000334992	0.044775	0.343774
Sampled in Spring	0.0324634	0.143161	0.0018691	3.20945e-05	0.00233818
Sampled in Summer	0.1033	0.0928686	0.267052	0.00421302	0.137734
Sampled in Winter	0.0474617	0.096307	0.274055	0.0606541	0.00952378
Source of bird: unanswered	0.000234316	0.00858388	0.00040621	0.00134452	0.00460013
Source of bird: breeder	0.00948988	6.07357e-05	0.0337386	0.00656341	0.0263212
Source of bird: self-bred	0.00886704	0.0780716	0.0615154	0.0111202	0.00257095
Source of bird: pet shop	0.0266494	0.118222	0.0139892	0.0134976	0.00884549
Source of bird: other owners	0.0271187	0.012443	0.000187645	0.0393899	0.0136797
Source of bird: spca	0.00650948	0.000392494	0.000218515	0.0195593	0.00232346
Source of bird: abandoned	0.00279364	0.0221992	0.000188957	0.00076658	0.0187896
Source of bird: others	0.00175986	0.000624936	0.000739922	0.00631261	0.0149428
Source of bird: unknown	0.000398828	0.00157052	0.0174108	0.00729521	0.0149127
Origin: Australia	0.00883994	0.0011655	0.0029891	2.03014e-06	0.000702341
Origin: China	0.00773404	0.0295942	0.0589436	0.00760991	0.00899329
Origin: unanswered	4.59555e-05	0.0320227	0.00738204	0.0503335	0.00371472
Origin: Europe	0.000535414	0.000127715	0.0102282	0.0275038	0.0151689
Origin: Hong Kong	0.0143408	0.0805825	0.0150724	0.0316902	0.0054186
Origin: Indonesia	0.000222847	0.000760918	0.00423096	0.00347991	0.00366242
Origin: Macao	0.000139991	0.00203757	0.000939637	0.00339028	0.000136989
Origin: Netherlands	0.000314439	0.00245579	0.0079469	0.0119102	0.000777289
Origin: Phillipines	0.0401327	0.000667415	0.00126948	0.0132264	0.0073833
Origin: South Africa	0.0172967	0.00901635	0.0299825	0.138862	0.0221028
Origin: Taiwan	0.00063449	0.00469585	0.000866612	0.000686547	0.00151225
No medical history	0.000451905	0.0220281	0.139779	0.110103	0.00981139
Had medical history	0.000451905	0.0220281	0.139779	0.110103	0.00981139
Medical history: anaemia	0.000276349	0.00093807	0.00336163	0.000104652	3.40938e-05
Medical history: feather biting	0.00192134	0.0036358	0.0438484	0.00523999	0.0343107
Medical history: infertile	0.00103805	0.00234089	0.00082365	0.00381805	0.000207241
Medical history: Chlamydia infection	0.00111895	0.0150977	0.000118063	2.5508e-05	0.178256
Medical history: cirrhosis	4.44566e-07	0.0155448	0.0441184	0.209036	0.0332773
Medical history: Chlamydia psittaci infection	0.000327318	0.00218154	0.0116793	1.98353e-05	0.0162311
Medical history: digetive problems	0.00139699	0.00285019	0.0100334	0.00967394	1.31016e-05
Medical history: had flea	0.000898472	0.000693621	0.0211299	0.00132104	0.0362184
Medical history: flu	7.62518e-05	0.000745288	0.0248319	0.00152811	0.0231611
Medical history: hormonal dysregulation	0.00236597	0.0195559	0.00336983	0.00683819	1.13746e-05
Medical history: body imbalance	0.000315873	0.000424768	0.00144895	0.0035017	0.00581658
Medical history: unknown infection	0.000535414	0.000127715	0.0102282	0.0275038	0.0151689
Medical history: liver damage	0.000189466	0.0014429	0.000108901	0.00739661	0.00395864
Medical history: lung infection	0.000869698	0.00501796	0.000761397	1.56288e-07	0.000217785
Medical history: multiple infections	0.0022341	0.0114001	0.00900875	0.138605	0.0298363
Medical history: none	0.000451905	0.0220281	0.139779	0.110103	0.00981139
Medical history: PBFD	0.0266043	0.000115063	0.00478165	0.0082294	0.00842785
Medical history: respiratory problem	0.000921141	0.000763912	0.00438479	0.0237129	0.0146118
Medical history: sinus	0.00083413	0.00160487	0.00306705	0.000824212	0.000325906
Medical history: splayed legs	0.00222614	0.00946376	0.00274418	0.00140577	1.04644e-07
Medical history: wound	0.0136902	0.00589132	0.000625092	0.0123539	0.00303204
Medical history: unknown	0.00561438	0.0219325	0.00593739	0.0163483	0.00113632
Supplements: vitamins only	0.0091704	0.000794035	0.0248626	0.000125884	0.00094632
Supplements: minerals only	0.0206559	0.0380763	0.0237595	0.010049	0.0112617
Supplements: both vitamins and minerals	0.0362078	0.000344588	0.00619444	0.0150279	0.0189807
Supplements: none	0.000327672	0.0244454	0.000909106	0.000926738	0.000925587
With ventilation	0.00581155	0.00950239	0.00154981	0.0359109	0.000125112
Without ventilation	0.00581155	0.00950239	0.00154981	0.0359109	0.000125112
Cage type: unanswered	0.00112905	0.0189445	0.000203557	0.00523474	0.0783049
Cage type: metal and plastic	0.020162	0.0556875	0.0160219	0.0223047	0.0372138
Cage_type: metal	0.161324	0.00211512	0.0297196	0.00197164	0.0403723
Not caged	0.512468	0.0101096	0.0101956	0.00293775	0.000286379
Cage_type: plastic	0.015906	0.0306494	0.0015783	0.0077041	0.000152475
Use water to clean: unanswered	0.952271	0.0136755	0.0135554	0.00148606	0.0010723
Use water to clean: no	0.0861975	0.0478142	0.0243159	0.0584457	0.0894448
Use water to clean: yes	0.0936181	0.021147	0.0510842	0.0694404	0.076594
Use hot water to clean: no	0.51332	0.049539	0.200255	0.00732024	0.00112338
Use hot water to clean: yes	0.0120691	0.226447	0.280877	0.00665082	0.00810616
Use hot water to clean: unanswered	0.952271	0.0136755	0.0135554	0.00148606	0.0010723
Use alcohol to clean: no	0.440226	0.0270764	0.0199631	0.0067449	0.051747
Use alcohol to clean: yes	0.01058	0.116001	0.00508264	0.00506163	0.0742911
Use alcohol to clean: unanswered	0.952271	0.0136755	0.0135554	0.00148606	0.0010723
Use detergent to clean: no	0.420979	0.0117147	0.0705843	0.0107668	0.0242316
Use detergent to clean: yes	0.010898	0.0661098	0.0552945	0.00972857	0.0561051
Use detergent to clean: unanswered	0.952271	0.0136755	0.0135554	0.00148606	0.0010723
Use pet-friendly chemicals to clean: no	0.736693	0.0387918	0.0163773	0.0145266	8.53229e-08
Use pet-friendly chemicals to clean: yes	0.0070397	0.0401742	0.00222647	0.0362696	0.00443411
Use pet-friendly chemicals to clean: unanswered	0.952271	0.0136755	0.0135554	0.00148606	0.0010723
Use pet-friendly detergent to clean: no	0.273047	0.0372842	0.00872905	0.0268058	0.0305096
Use pet-friendly detergent to clean: yes	0.0259983	0.0178653	0.040759	0.0260503	0.0532591
Use pet-friendly chemicals to clean: unanswered	0.952271	0.0136755	0.0135554	0.00148606	0.0010723
Use bleach to clean: no	0.803727	0.00771708	0.0150085	0.000588601	0.000155493
Use bleach to clean: yes	0.00108239	0.0027104	0.0011742	0.00082373	0.00196903
Use bleach to clean: answered	0.952271	0.0136755	0.0135554	0.00148606	0.0010723
Use unknown chemicals to clean: unanswered	0.952271	0.0136755	0.0135554	0.00148606	0.0010723
Use unknown chemicals to clean: no	0.59271	0.000517123	0.00828095	1.9059e-05	5.04844e-05
Use unknown chemicals to clean: yes	0.00338291	0.0134732	6.85504e-05	0.00323526	0.00287804
Frequency to socialize: unanswered	0.106794	0.464443	0.0891438	0.0490744	0.0256422
Frequency to socialize: every day or every other day	0.0121554	0.0731549	0.110269	0.000409571	0.0950884
Frequency to socialize: once or twice per month	0.0428751	3.20265e-05	0.00807646	0.00234918	0.0185437
Frequency to socialize: once or twice per half a year	0.0103302	0.0119983	0.0315437	0.147853	0.0131357
Frequency to socialize: once or twice per year	0.000235408	0.0160201	0.0444427	0.00224228	4.51728e-06
Frequency to socialize: never	0.0271071	0.0842937	0.0247399	0.00363299	0.000777385
Quarantine when sick: unanswered	0.00180205	0.0379962	0.0269182	0.00446273	0.00280209
Quarantine when sick: no	0.00844144	0.0814527	0.109178	0.0219136	0.0333234
Quarantine when sick: yes	0.000223916	0.117716	0.00188928	0.000653062	0.0033918

## Sheet: Table S17
Table S17. Contribution scores of each variable in Multiple Correspondence Analysis using dataset of samples collected from households only
	Dim 1	Dim 2	Dim 3	Dim 4	Dim 5
Without PBFDV	6.66593e-06	0.00268522	0.00640049	0.00392528	0.0020066
With PBFDV	0.000203787	0.0820911	0.195672	0.120001	0.0613445
Not parrot	0.0975585	5.81305	9.78192	0.130463	0.0567738
Parrot	0.00319117	0.190146	0.319969	0.00426748	0.00185709
Genus: Agapornis	0.871919	8.43527	1.38329	0.770555	0.399335
Genus: Amazon	0.00156492	0.256255	0.185893	1.60115	0.134685
Genus: Ara	0.150145	0.00785604	0.0694309	0.127682	0.0533593
Genus: Aratinga	0.0498707	0.11277	0.00128529	0.941427	0.00201565
Genus: Cacatua	0.00274584	0.169142	0.738244	2.86576	0.780143
Genus: Diopsittaca	0.0703991	0.0164455	0.0304411	0.178664	0.129883
Genus: Eclectus	0.0138183	0.0144466	0.0972464	0.0909977	0.34426
Genus: Eolophus	0.0189472	0.216673	0.172868	0.0596194	0.0007531
Genus: Forpus	0.108389	0.0732263	0.0085983	0.0914223	0.170942
Genus: Melopsittacus	0.046341	0.0479824	0.0920001	0.115088	0.436005
Genus: Myiopsitta	0.00531575	0.250424	0.0987451	0.0771185	0.0270483
Genus: Neopsephotus	0.0124322	0.0725656	0.000561306	0.0079643	3.29256
Genus: Nymphicus	0.704358	0.376425	0.0308569	0.11573	0.568704
Genus: Padda	0.0271869	3.19311	2.48976	0.0198287	3.40699
Genus: Pionites	0.0640914	0.227907	0.948708	1.61764	0.298012
Genus: Poicephalus	0.0359409	0.172472	1.68753	0.0308794	3.12813
Genus: Psittacula	0.326551	0.10063	0.00108662	0.0904475	0.469319
Genus: Psittacus	0.0906588	0.308792	1.0143	0.511612	0.000995314
Genus: Pyrrhura	0.0957594	0.000923145	0.00644291	0.967755	2.86285e-06
Genus: Taeniopygia	0.0731148	2.69605	7.67809	0.359721	3.66231
Genus: Trichoglossus	0.078973	0.00360354	0.123	0.548555	0.00047151
Species: Amazona aestiva	0.0138557	0.103758	0.247484	1.16925	0.0903295
Species: Amazona amazonica	0.00345685	0.071961	0.00801472	0.273552	0.0861017
Species: Ara ararauna	0.150145	0.00785604	0.0694309	0.127682	0.0533593
Species: Agapornis fischeri	0.187058	1.6453	0.293056	0.328182	0.347021
Species: Agapornis hybrid	0.0684507	0.391322	0.0982687	0.338778	0.0705308
Species: Amazona ochrocephala	0.00635627	0.107247	0.000805092	0.171263	1.95382e-05
Species: Agapornis personatus	0.0329562	0.186994	0.146518	0.0469583	0.0610607
Species: Agapornis roseicollis	0.590829	6.24769	0.889547	0.293923	0.189877
Species: Aratinga solstitialis	0.0498707	0.11277	0.00128529	0.941427	0.00201565
Species: Cacatua alba	0.0169711	0.0554971	0.178756	1.17579	0.380036
Species: Cacatua ducorpsii	0.00577311	3.27048e-05	0.00059906	0.105891	0.0220979
Species: Cacatua galerita	0.0129263	0.108626	0.531167	0.780709	0.10513
Species: Cacatua ophthalmica	0.0087911	0.0198951	0.10459	0.525738	0.147453
Species: Cacatua sulphurea	0.0834824	0.015372	0.0615828	0.365699	0.178472
Species: Diopsittaca nobilis	0.0703991	0.0164455	0.0304411	0.178664	0.129883
Species: Eclectus roratus	0.0138183	0.0144466	0.0972464	0.0909977	0.34426
Species: Eolophus roseicapillus	0.0189472	0.216673	0.172868	0.0596194	0.0007531
Species: Forpus coelestis	0.108389	0.0732263	0.0085983	0.0914223	0.170942
Species: Myiopsitta monachus	0.00531575	0.250424	0.0987451	0.0771185	0.0270483
Species: Melopsittacus undulatus	0.046341	0.0479824	0.0920001	0.115088	0.436005
Species: Neopsephotus bourkii	0.0124322	0.0725656	0.000561306	0.0079643	3.29256
Species: Nymphicus hollandicus	0.704358	0.376425	0.0308569	0.11573	0.568704
Species: Psittacula alexandri	0.221291	0.0405374	0.0120006	0.207886	0.456628
Species: Psittacus erithacus	0.0906588	0.308792	1.0143	0.511612	0.000995314
Species: Poicephalus gulielmi	0.0191331	0.0429139	0.893401	0.100139	1.99933
Species: Psittacula krameri	0.125062	0.0600936	0.00219855	0.000255443	0.110674
Species: Pionites leucogaster	0.0506033	0.256955	0.684744	2.18349	0.218262
Species: Pionites melanocephalus	0.0137886	0.00745931	0.264	0.000502768	0.0797595
Species: Pyrrhura molinae	0.0957594	0.000923145	0.00644291	0.967755	2.86285e-06
Species: Padda oryzivora	0.0271869	3.19311	2.48976	0.0198287	3.40699
Species: Poicephalus robustus	0.00415236	0.00332228	0.222022	0.038445	0.540982
Species: Poicephalus senegalus	0.0128379	0.18661	0.582131	0.0575509	0.647682
Species: Taeniopygia guttata	0.0731148	2.69605	7.67809	0.359721	3.66231
Species: Trichoglossus moluccanus	0.078973	0.00360354	0.123	0.548555	0.00047151
No feather-related symptoms	0.0141099	3.99784e-06	0.0590734	0.0152393	0.00578132
Has feather-related symptoms	0.0803836	2.27756e-05	0.336539	0.0868175	0.032936
No beak-related symptoms	0.000171717	0.0162796	0.0115772	0.131848	0.0226876
Has beak-related symptoms	0.00931566	0.883168	0.628061	7.15276	1.2308
No diarrhae	0.000129796	0.00203215	0.0127412	0.149519	0.0510266
Has diarrhae	0.00465103	0.0728187	0.456559	5.35776	1.82845
No appetite loss	0.000723437	0.00600206	0.014111	0.200627	0.0435767
Appetite loss	0.0312525	0.259289	0.609597	8.66709	1.88251
No lethargy	0.000666348	0.0127574	0.026848	0.218334	0.0465275
lethargy	0.0203712	0.390011	0.820781	6.67479	1.42241
No other symptoms	0.0131249	0.0675674	0.103405	0.557717	0.00716436
With other symptoms	0.107733	0.554616	0.848781	4.57793	0.0588075
Sampled in April	0.0769505	0.42043	0.000481575	0.0362822	0.000206025
Sampled in August	0.0168196	0.322783	0.608105	0.12711	0.27464
Sampled in December	0.267614	3.94993	0.997087	0.924361	0.190688
Sampled in February	0.000133971	0.658421	0.305616	0.0220006	0.0134761
Sampled in January	0.141886	0.27746	3.28228	0.315682	1.23902
Sampled in July	0.0271206	0.113301	0.153725	0.119861	0.506712
Sampled in June	0.714603	0.771829	2.76246	0.00389775	1.44596
Sampled in March	0.248604	2.2067	0.14096	0.0372197	0.170405
Sampled in May	0.0291655	0.302315	0.00267866	0.097627	0.00801414
Sampled in November	0.0671678	3.18499	0.727506	0.203873	8.8451
Sampled in October	0.705529	0.00616319	0.0253867	0.949877	0.219043
Sampled in September	0.0434524	0.464939	0.320033	1.23704	2.08948
Sampled in autumn	0.001118	2.19026	0.00611466	0.975172	8.02114
Sampled in Spring	0.285914	2.49385	0.0337541	0.000691562	0.0539755
Sampled in Summer	0.626094	1.1133	3.31884	0.0624728	2.18805
Sampled in Winter	0.361824	1.45216	4.28395	1.13129	0.190301
Source of bird: unanswered	0.00241872	0.175256	0.00859779	0.0339555	0.124461
Source of bird: breeder	0.0943644	0.00119452	0.687902	0.159675	0.686012
Source of bird: self-bred	0.0726362	1.26494	1.03326	0.222868	0.0552009
Source of bird: pet shop	0.140068	1.229	0.150764	0.173567	0.121857
Source of bird: other owners	0.24783	0.224912	0.00351621	0.880704	0.327672
Source of bird: spca	0.0668859	0.00797674	0.00460385	0.4917	0.0625751
Source of bird: abandoned	0.0273822	0.430368	0.00379764	0.018383	0.482718
Source of bird: others	0.0182494	0.0128177	0.015733	0.160155	0.406145
Source of bird: unknown	0.00415467	0.0323592	0.371896	0.18593	0.407179
Origin: Australia	0.0908317	0.0236866	0.0629767	5.10357e-05	0.0189153
Origin: China	0.0798346	0.604219	1.24759	0.192187	0.243322
Origin: unanswered	0.000239364	0.3299	0.0788405	0.641412	0.0507137
Origin: Europe	0.00557751	0.00263145	0.218475	0.700977	0.414175
Origin: Hong Kong	0.0875975	0.973559	0.188779	0.47359	0.0867526
Origin: Indonesia	0.00232144	0.0156781	0.0903737	0.0886908	0.0999992
Origin: Macao	0.00145831	0.0419824	0.0200707	0.0864063	0.00374037
Origin: Netherlands	0.00327557	0.0505995	0.169746	0.30355	0.0212232
Origin: Phillipines	0.41237	0.013564	0.0267465	0.332497	0.198846
Origin: South Africa	0.179364	0.18493	0.637517	3.52302	0.600755
Origin: Taiwan	0.0066096	0.096754	0.0185109	0.0174977	0.0412907
No medical history	0.000941517	0.0907742	0.597138	0.56123	0.0535783
Had medical history	0.00378746	0.36516	2.40213	2.25767	0.215531
Medical history: anaemia	0.00287878	0.0193281	0.0718046	0.00266721	0.000930903
Medical history: feather biting	0.0193781	0.072529	0.906804	0.1293	0.907016
Medical history: infertile	0.0107644	0.0480129	0.0175133	0.0968663	0.00563283
Medical history: Chlamydia infection	0.0116034	0.309661	0.00251037	0.000647155	4.84501
Medical history: cirrhosis	4.63113e-06	0.320287	0.942373	5.32759	0.908607
Medical history: Chlamydia psittaci infection	0.00340973	0.0449488	0.249472	0.000505532	0.443176
Medical history: digetive problems	0.0144205	0.0581918	0.212366	0.244314	0.000354476
Medical history: had flea	0.00931702	0.0142265	0.449285	0.0335157	0.984418
Medical history: flu	0.00079072	0.0152862	0.528001	0.0387691	0.629518
Medical history: hormonal dysregulation	0.0246467	0.402932	0.0719799	0.174282	0.000310573
Medical history: body imbalance	0.00327556	0.0087122	0.030809	0.0888405	0.158095
Medical history: unknown infection	0.00557751	0.00263145	0.218475	0.700977	0.414175
Medical history: liver damage	0.00197371	0.0297297	0.00232613	0.188514	0.108087
Medical history: lung infection	0.00905982	0.103391	0.0162635	3.98323e-06	0.00594643
Medical history: multiple infections	0.0231672	0.233821	0.191553	3.51651	0.810951
Medical history: none	0.000941517	0.0907742	0.597138	0.56123	0.0535783
Medical history: PBFD	0.275883	0.00236001	0.101672	0.208785	0.229069
Medical history: respiratory problem	0.0095957	0.0157398	0.0936595	0.604359	0.398964
Medical history: sinus	0.0086498	0.0329166	0.0652147	0.0209108	0.00885814
Medical history: splayed legs	0.0231901	0.194993	0.0586159	0.035828	2.85722e-06
Medical history: wound	0.141965	0.120834	0.0132913	0.313425	0.0824109
Medical history: unknown	0.0571569	0.441629	0.123941	0.407191	0.0303211
Supplements: vitamins only	0.0898849	0.0153937	0.499687	0.00301876	0.0243116
Supplements: minerals only	0.176054	0.641888	0.415232	0.209548	0.251585
Supplements: both vitamins and minerals	0.2606	0.00490542	0.0914168	0.264625	0.358065
Supplements: none	0.00192393	0.28389	0.010945	0.0133127	0.0142444
With ventilation	0.00220146	0.00711959	0.00120379	0.0332815	0.000124221
Without ventilation	0.0586138	0.189559	0.0320508	0.886121	0.00330739
Cage type: unanswered	0.011708	0.388562	0.00432823	0.132809	2.12833
Cage type: metal and plastic	0.188074	1.02744	0.306451	0.509039	0.909863
Cage_type: metal	0.404859	0.0104989	0.152932	0.0121058	0.265561
Not caged	5.07156	0.197885	0.206889	0.0711293	0.00742836
Cage_type: plastic	0.155152	0.591318	0.0315672	0.183856	0.00389827
Use water to clean: unanswered	8.928	0.253595	0.260589	0.0340871	0.0263505
Use water to clean: no	0.514273	0.564234	0.297468	0.853122	1.39872
Use water to clean: yes	0.523082	0.233703	0.58526	0.949253	1.12172
Use hot water to clean: no	0.923634	0.176304	0.738836	0.0322253	0.00529803
Use hot water to clean: yes	0.117725	4.36883	5.61777	0.158719	0.207247
Use hot water to clean: unanswered	8.928	0.253595	0.260589	0.0340871	0.0263505
Use alcohol to clean: no	0.93803	0.114113	0.087221	0.0351622	0.289004
Use alcohol to clean: yes	0.0996932	2.16196	0.0982025	0.116689	1.83483
Use alcohol to clean: unanswered	8.928	0.253595	0.260589	0.0340871	0.0263505
Use detergent to clean: no	0.936885	0.0515658	0.322097	0.0586235	0.141347
Use detergent to clean: yes	0.101658	1.21973	1.05762	0.222026	1.37175
Use detergent to clean: unanswered	8.928	0.253595	0.260589	0.0340871	0.0263505
Use pet-friendly chemicals to clean: no	0.976726	0.101726	0.0445225	0.0471206	2.96503e-07
Use pet-friendly chemicals to clean: yes	0.0720006	0.812706	0.046693	0.907578	0.118868
Use pet-friendly chemicals to clean: unanswered	8.928	0.253595	0.260589	0.0340871	0.0263505
Use pet-friendly detergent to clean: no	0.814529	0.219987	0.0533934	0.195639	0.238552
Use pet-friendly detergent to clean: yes	0.222819	0.302845	0.71628	0.546234	1.1964
Use pet-friendly chemicals to clean: unanswered	8.928	0.253595	0.260589	0.0340871	0.0263505
Use bleach to clean: no	1.02754	0.0195141	0.0393441	0.00184108	0.000521052
Use bleach to clean: yes	0.0111217	0.055084	0.0247389	0.0207077	0.0530295
Use bleach to clean: answered	8.928	0.253595	0.260589	0.0340871	0.0263505
Use unknown chemicals to clean: unanswered	8.928	0.253595	0.260589	0.0340871	0.0263505
Use unknown chemicals to clean: no	1.01035	0.00174353	0.0289443	7.94858e-05	0.000225562
Use unknown chemicals to clean: yes	0.0333182	0.262462	0.00138437	0.0779579	0.0742961
Frequency to socialize: unanswered	0.859656	7.39457	1.47137	0.966477	0.541015
Frequency to socialize: every day or every other day	0.116841	1.39082	2.17335	0.00963192	2.39568
Frequency to socialize: once or twice per month	0.420246	0.000620885	0.16232	0.0563345	0.4764
Frequency to socialize: once or twice per half a year	0.0963619	0.22137	0.603335	3.37431	0.321164
Frequency to socialize: once or twice per year	0.00222935	0.300073	0.862999	0.0519527	0.000112128
Frequency to socialize: never	0.164294	1.0105	0.30746	0.0538718	0.0123496
Quarantine when sick: unanswered	0.0146765	0.612069	0.449525	0.0889235	0.0598158
Quarantine when sick: no	0.0815408	1.55621	2.16244	0.517882	0.843694
Quarantine when sick: yes	0.000699772	0.727632	0.0121066	0.00499328	0.027783

## Sheet: Table S18
Table S18. Eigenvalues, percentage variances and cumulative percentage variances of each dimension in Multiple Correspondence Analysis using dataset of samples collected from households, pet shops and an animal clinic
	Eigenvalue	Percentage variance	Cumulative percentage variance
Dim.1	0.551006	4.10324	4.10324
Dim.2	0.456328	3.39819	7.50143
Dim.3	0.400134	2.97972	10.4811
Dim.4	0.367417	2.73608	13.2172
Dim.5	0.359357	2.67606	15.8933
Dim.6	0.323515	2.40915	18.3024
Dim.7	0.315792	2.35164	20.6541
Dim.8	0.312485	2.32702	22.9811
Dim.9	0.310806	2.31451	25.2956
Dim.10	0.30134	2.24402	27.5396
Dim.11	0.298624	2.2238	29.7634
Dim.12	0.294982	2.19668	31.9601
Dim.13	0.292106	2.17526	34.1354
Dim.14	0.290004	2.1596	36.295
Dim.15	0.287981	2.14454	38.4395
Dim.16	0.285825	2.12849	40.568
Dim.17	0.285714	2.12766	42.6957
Dim.18	0.285714	2.12766	44.8233
Dim.19	0.285714	2.12766	46.951
Dim.20	0.285714	2.12766	49.0786
Dim.21	0.285714	2.12766	51.2063
Dim.22	0.285714	2.12766	53.3339
Dim.23	0.285714	2.12766	55.4616
Dim.24	0.285714	2.12766	57.5893
Dim.25	0.285714	2.12766	59.7169
Dim.26	0.285714	2.12766	61.8446
Dim.27	0.284559	2.11906	63.9636
Dim.28	0.235001	1.75001	65.7137
Dim.29	0.207525	1.5454	67.2591
Dim.30	0.207283	1.54359	68.8026
Dim.31	0.184596	1.37465	70.1773
Dim.32	0.17399	1.29567	71.473
Dim.33	0.171343	1.27596	72.7489
Dim.34	0.169302	1.26076	74.0097
Dim.35	0.163834	1.22004	75.2297
Dim.36	0.15524	1.15604	76.3858
Dim.37	0.153594	1.14378	77.5296
Dim.38	0.148103	1.1029	78.6324
Dim.39	0.145155	1.08094	79.7134
Dim.40	0.143763	1.07058	80.784
Dim.41	0.143423	1.06804	81.852
Dim.42	0.142975	1.0647	82.9167
Dim.43	0.142857	1.06383	83.9805
Dim.44	0.142857	1.06383	85.0444
Dim.45	0.142857	1.06383	86.1082
Dim.46	0.142857	1.06383	87.172
Dim.47	0.142857	1.06383	88.2359
Dim.48	0.142857	1.06383	89.2997
Dim.49	0.142857	1.06383	90.3635
Dim.50	0.132133	0.983969	91.3475
Dim.51	0.128687	0.958305	92.3058
Dim.52	0.115977	0.86366	93.1695
Dim.53	0.113617	0.846084	94.0155
Dim.54	0.105845	0.78821	94.8038
Dim.55	0.100479	0.74825	95.552
Dim.56	0.0978595	0.728741	96.2807
Dim.57	0.0947345	0.70547	96.9862
Dim.58	0.0820139	0.610742	97.597
Dim.59	0.0788014	0.586819	98.1838
Dim.60	0.0744916	0.554725	98.7385
Dim.61	0.0683267	0.508816	99.2473
Dim.62	0.0652973	0.486256	99.7336
Dim.63	0.0312067	0.23239	99.966
Dim.64	0.0037651	0.028038	99.994
Dim.65	0.000806185	0.0060035	100
Dim.66	1.91074e-29	1.42289e-28	100
Dim.67	7.81462e-30	5.8194e-29	100
Dim.68	5.27183e-30	3.92583e-29	100
Dim.69	2.64442e-30	1.96925e-29	100
Dim.70	2.57492e-30	1.9175e-29	100
Dim.71	1.64721e-30	1.22664e-29	100
Dim.72	1.64322e-30	1.22367e-29	100
Dim.73	1.57656e-30	1.17404e-29	100
Dim.74	1.31856e-30	9.81904e-30	100
Dim.75	1.13371e-30	8.44256e-30	100
Dim.76	9.35499e-31	6.96648e-30	100
Dim.77	7.6952e-31	5.73047e-30	100
Dim.78	7.04735e-31	5.24803e-30	100
Dim.79	6.22266e-31	4.63389e-30	100
Dim.80	6.09562e-31	4.53929e-30	100
Dim.81	5.90612e-31	4.39818e-30	100
Dim.82	4.12138e-31	3.06911e-30	100
Dim.83	4.10372e-31	3.05596e-30	100
Dim.84	3.1454e-31	2.34232e-30	100
Dim.85	2.79702e-31	2.08289e-30	100
Dim.86	2.43073e-31	1.81012e-30	100
Dim.87	2.06796e-31	1.53997e-30	100
Dim.88	1.705e-31	1.26968e-30	100
Dim.89	1.57611e-31	1.1737e-30	100
Dim.90	1.04504e-31	7.78225e-31	100
Dim.91	8.69067e-32	6.47178e-31	100
Dim.92	8.37514e-32	6.23681e-31	100
Dim.93	6.92589e-32	5.15758e-31	100
Dim.94	4.98019e-32	3.70865e-31	100

## Sheet: Table S19
Table S19. Values of cosine squared (Cos2) of each dimension in Multiple Correspondence Analysis using dataset of samples collected from households, pet shops and an animal clinic
	Dim 1	Dim 2	Dim 3	Dim 4	Dim 5
Without PBFDV	0.086661	0.00835484	0.00143388	0.0516335	0.054396
With PBFDV	0.086661	0.00835484	0.00143388	0.0516335	0.054396
Parrot_or_not_n	0.625964	0.0549492	0.0258023	0.200146	0.00377589
Parrot_or_not_y	0.625964	0.0549492	0.0258023	0.200146	0.00377589
Clinic	0.0064255	0.0577723	0.0244132	0.00242118	0.0590494
Household	0.182238	0.07791	0.0673049	0.0259952	0.0181408
Shop	0.590185	0.00717315	0.0304538	0.0312501	0.019688
Genus: Acridotheres	0.0130021	0.000276592	0.0151551	0.0404124	0.0112791
Genus: Agapornis	0.043349	0.46117	0.0425957	0.0724347	0.0705755
Genus: Amazona	0.00182833	0.0355333	0.00331053	0.00245172	8.89366e-06
Genus: Ara	0.00128563	0.0187168	9.45212e-05	0.000794469	0.00606396
Genus: Aratinga	0.00657289	0.000862784	0.00037548	0.0371595	0.00540102
Genus: Cacatua	0.0107185	0.00894487	0.00102574	0.000189249	0.0204224
Genus: Copsychu	0.18699	0.00302398	0.116656	0.164257	0.00602187
Genus: Crithagra	0.0853485	4.72104e-05	0.0353334	0.0109715	0.00971642
Genus: Diopsittaca	0.00458238	0.00387259	0.00270559	0.000125472	0.0773613
Genus: Eclectus	0.00343877	0.0178718	0.0119691	0.0376297	0.000148266
Genus: Eolophus	0.00093361	0.00284915	0.0186659	0.0226419	0.0150825
Genus: Forpus	0.000207	0.00330573	0.000250658	0.000597628	0.064772
Genus: Gracula	0.0750412	1.67392e-06	0.0366188	0.0201692	0.0138444
Genus: Lorius	0.0282557	0.00116602	0.0051231	0.0543338	0.00401535
Genus: Melopsittacus	0.04763	0.0113932	0.00116457	0.123994	0.0149912
Genus: Myiopsitta	0.0116533	0.00405011	0.00768862	9.82563e-05	0.00836874
Genus: Neopsephotus	0.000353187	1.69936e-05	0.0596855	0.000142479	0.081133
Genus: Nymphicus	0.00483719	0.0468091	0.00137296	0.00789043	4.30524e-05
Genus: Padda	0.0356632	0.00419992	0.247805	0.094581	0.203355
Genus: Pionites	0.00922215	0.00122612	0.0455448	0.00596087	0.009602
Genus: Poicephalus	0.00388401	0.0264113	0.00333334	0.0211606	0.0158584
Genus: Primolius	0.00873816	0.00671747	0.00279247	0.0154521	4.75337e-05
Genus: Psittacula	0.00343963	0.0142151	0.000286728	0.00368322	0.00640168
Genus: Psittacus	0.00182078	0.0500248	0.000855221	0.00638849	0.000101822
Genus: Pyrrhura	0.00236385	0.00833301	0.0140488	0.000158908	0.0241693
Genus: Taeniopygia	0.0114547	0.143524	0.0345968	0.142204	0.103523
Genus: Trichoglossus	6.11503e-05	0.0018912	0.00141326	0.00321985	0.0199033
Genus: Zosterops	0.264697	0.00182515	0.000409	1.82591e-06	0.029719
Species: Amazona aestiva	0.000962896	0.020455	0.00673091	0.00185285	3.69047e-06
Species: Amazona amazonica	0.00242836	0.00411748	0.00099853	0.00113672	0.00286212
Species: Ara ararauna	0.001112	0.0136936	0.00043043	0.00132678	0.00358696
Species: Amazona auropalliata	2.98904e-05	0.000398733	0.00347772	0.000370812	0.00417145
Species: Ara chloropterus	0.000187404	0.00487693	0.00302887	4.66656e-05	0.00263387
Species: Agapornis fischeri	0.0111423	0.105176	0.00234742	0.0106916	0.0032317
Species: Agapornis hybrid	0.00486437	0.0526151	3.72217e-05	0.00233263	0.000323547
Species: Amazona ochrocephala	7.8347e-05	0.00413411	0.000878994	0.00311163	0.000231918
Species: Agapornis personatus	0.00188946	0.02397	0.000267731	0.000125501	0.00173424
Species: Agapornis roseicollis	0.0239708	0.260382	0.0429537	0.0542893	0.0759055
Species: Aratinga solstitialis	0.00657289	0.000862784	0.00037548	0.0371595	0.00540102
Species: Acridotheres tristis	0.0130021	0.000276592	0.0151551	0.0404124	0.0112791
Species: Cacatua alba	0.00208907	0.00142635	0.000256086	0.00077442	0.00471647
Species: Cacatua ducorpsii	1.69883e-05	6.35377e-05	0.00410495	0.00033247	0.00221073
Species: Cacatua galerita	0.00340255	0.00528921	0.000487471	0.00016119	0.00496138
Species: Cacatua goffiniana	0.00120513	0.00262873	1.75503e-07	0.000452076	5.83118e-06
Species: Cacatua moluccensis	7.18887e-05	0.000485379	0.00594437	0.000128147	0.00401247
Species: Crithagra mozambica	0.0853485	4.72104e-05	0.0353334	0.0109715	0.00971642
Species: Cacatua ophthalmica	0.000967629	0.00192285	0.0020988	0.000155824	0.000583421
Species: Cacatua sanguinea	0.00220828	0.00556949	0.000196584	0.00179763	0.00103052
Species: Copsychus saularis	0.18699	0.00302398	0.116656	0.164257	0.00602187
Species: Cacatua sulphurea	0.00217304	0.00367764	2.47671e-05	1.10903e-05	0.00228568
Species: Diopsittaca nobilis	0.00458238	0.00387259	0.00270559	0.000125472	0.0773613
Species: Eclectus roratus	0.00343877	0.0178718	0.0119691	0.0376297	0.000148266
Species: Eolophus roseicapillus	0.00093361	0.00284915	0.0186659	0.0226419	0.0150825
Species: Forpus coelestis	0.000207	0.00330573	0.000250658	0.000597628	0.064772
Species: Gracula religiosa	0.0750412	1.67392e-06	0.0366188	0.0201692	0.0138444
Species: Lorius lory	0.0282557	0.00116602	0.0051231	0.0543338	0.00401535
Species: Myiopsitta monachus	0.0116533	0.00405011	0.00768862	9.82563e-05	0.00836874
Species: Melopsittacus undulatus	0.04763	0.0113932	0.00116457	0.123994	0.0149912
Species: Neopsephotus bourkii	0.000353187	1.69936e-05	0.0596855	0.000142479	0.081133
Species: Nymphicus hollandicus	0.00483719	0.0468091	0.00137296	0.00789043	4.30524e-05
Species: Psittacula alexandri	0.00303788	0.00469944	0.000644108	0.00281494	0.00516652
Species: Primolius auricollis	0.00873816	0.00671747	0.00279247	0.0154521	4.75337e-05
Species: Psittacus erithacus	0.00182078	0.0500248	0.000855221	0.00638849	0.000101822
Species: Psittacula eupatria	0.00104369	0.00468084	0.00144729	0.00124173	1.47106e-07
Species: Pionus fuscus	0.000784592	0.00102136	0.00552916	0.00388725	2.10989e-05
Species: Poicephalus gulielmi	0.0049961	0.0133234	0.00405716	0.0152238	0.00498971
Species: Psittacula krameri	0.000311098	0.00478543	0.00130195	0.000401097	0.00398401
Species: Pionites leucogaster	0.00679772	0.000274383	0.0427365	0.00542231	0.00597075
Species: Pionites melanocephalus	0.00423735	0.000649868	0.00222538	0.00347616	0.00384811
Species: Pyrrhura molinae	0.00236385	0.00833301	0.0140488	0.000158908	0.0241693
Species: Padda oryzivora	0.0356632	0.00419992	0.247805	0.094581	0.203355
Species: Poicephalus robustus	0.00141613	0.00231708	5.94319e-05	0.00293919	0.00350755
Species: Poicephalus senegalus	8.62966e-06	0.0103248	0.000348444	0.00368056	0.00856921
Species: unanswered	0.00160792	0.00560398	0.000961711	8.59927e-06	0.000962381
Species: Taeniopygia guttata	0.0114547	0.143524	0.0345968	0.142204	0.103523
Species: Trichoglossus moluccanus	6.11503e-05	0.0018912	0.00141326	0.00321985	0.0199033
Species: Zosterops simplex	0.264697	0.00182515	0.000409	1.82591e-06	0.029719
Sampled in April	0.00171734	0.000432296	0.0309636	0.000227079	0.0276551
Sampled in August	0.0114048	0.03164	8.33593e-05	0.0201282	0.00210634
Sampled in December	0.0341498	0.291475	0.00159303	0.0309386	0.00467929
Sampled in February	0.0106257	0.0556477	0.000305409	0.00951701	4.30234e-05
Sampled in January	0.00531943	0.243145	0.019878	0.0112752	0.0894343
Sampled in July	0.0207597	0.0324826	0.000721577	5.80153e-05	0.00353767
Sampled in June	0.104539	0.14639	0.0145314	0.0636279	0.108235
Sampled in March	0.0025213	0.00643411	0.053665	0.010843	0.0558628
Sampled in May	0.139624	0.00293336	0.306471	0.0322255	0.0232737
Sampled in November	0.0101961	0.000365622	0.245012	0.0237529	0.233659
Sampled in October	0.246197	0.0168275	0.0674077	0.18908	0.0312953
Sampled in September	9.20908e-05	0.0189705	0.0344773	0.0367796	0.0295929
Sampled in autumn	0.157817	0.0298639	0.291666	0.131439	0.0452973
Sampled in Spring	0.0755265	6.35528e-05	0.451736	0.00757111	0.110831
Sampled in Summer	0.167913	0.26158	0.0140987	0.081231	0.120613
Sampled in Winter	0.0472409	0.659203	0.00487929	0.00609837	0.0295168

## Sheet: Table S20
Table S20. Contribution scores of each dimension in Multiple Correspondence Analysis using dataset of samples collected from households, pet shops and an animal clinic
	Dim 1	Dim 2	Dim 3	Dim 4	Dim 5
Pbfd_n	0.123517	0.0143787	0.00281427	0.110365	0.118877
Pbfd_y	2.12331	0.247176	0.0483786	1.89722	2.04356
Not parrot	15.2095	1.61215	0.863327	7.29306	0.140674
Parrot	1.01963	0.108077	0.0578767	0.48892	0.00943068
Source: Clinic	0.116003	1.2594	0.606931	0.0655522	1.63459
Source: Household	1.99135	1.02797	1.01276	0.42599	0.303945
Source: Pet shop	13.499	0.198108	0.959189	1.07191	0.69047
Genus: Acridotheres	0.336217	0.00863627	0.539658	1.56718	0.44721
Genus: Agapornis	0.867927	11.1492	1.17441	2.17494	2.16665
Genus: Amazona	0.0443001	1.0396	0.110458	0.0890877	0.000330416
Genus: Ara	0.0326339	0.573672	0.00330395	0.0302432	0.236016
Genus: Aratinga	0.165059	0.0261616	0.0129844	1.39943	0.207965
Genus: Cacatua	0.260435	0.262433	0.0343206	0.00689597	0.760857
Genus: Copsychu	4.77188	0.0931812	4.09947	6.28624	0.235631
Genus: Crithagra	2.20121	0.00147022	1.25488	0.424355	0.38424
Genus: Diopsittaca	0.117251	0.119648	0.0953314	0.00481469	3.03513
Genus: Eclectus	0.0877553	0.550704	0.420613	1.44012	0.00580154
Genus: Eolophus	0.0235717	0.0868599	0.648971	0.857305	0.583889
Genus: Forpus	0.00524035	0.10105	0.00873823	0.0226892	2.51425
Genus: Gracula	1.93538	5.2129e-05	1.30053	0.780104	0.547481
Genus: Lorius	0.728739	0.0363122	0.181949	2.10152	0.158789
Genus: Melopsittacus	1.167	0.337066	0.0392923	4.55602	0.563191
Genus: Myiopsitta	0.292638	0.122809	0.265879	0.00370034	0.322236
Genus: Neopsephotus	0.00913298	0.000530604	2.12533	0.00552528	3.21688
Genus: Nymphicus	0.109653	1.28126	0.0428585	0.268242	0.00149643
Genus: Padda	0.917365	0.130449	8.77772	3.64857	8.0206
Genus: Pionites	0.227832	0.0365761	1.54943	0.220846	0.363727
Genus: Poicephalus	0.0970086	0.796524	0.114646	0.792602	0.607321
Genus: Primolius	0.224772	0.208644	0.0989147	0.596081	0.00187479
Genus: Psittacula	0.0875437	0.436862	0.0100493	0.140585	0.249826
Genus: Psittacus	0.0425107	1.41028	0.027496	0.223684	0.00364511
Genus: Pyrrhura	0.0606447	0.25814	0.496323	0.00611388	0.950754
Genus: Taeniopygia	0.293872	4.44608	1.22225	5.47121	4.07232
Genus: Trichoglossus	0.00156882	0.0585855	0.0499284	0.123882	0.782941
Genus: Zosterops	6.7549	0.0562404	0.0143729	6.9879e-05	1.16288
Species: Amazona aestiva	0.024115	0.618566	0.232131	0.06959	0.000141716
Species: Amazona amazonica	0.0626295	0.128226	0.0354632	0.043966	0.113184
Species: Ara ararauna	0.0283775	0.421957	0.015126	0.050777	0.140354
Species: Amazona auropalliata	0.000772928	0.01245	0.123838	0.01438	0.165396
Species: Ara chloropterus	0.00483332	0.151877	0.107572	0.00180493	0.104158
Species: Agapornis fischeri	0.281319	3.20643	0.0816146	0.404824	0.125108
Species: Agapornis hybrid	0.124796	1.62991	0.00131499	0.0897463	0.0127275
Species: Amazona ochrocephala	0.00199937	0.127389	0.0308892	0.119085	0.00907474
Species: Agapornis personatus	0.0487309	0.746471	0.00950859	0.00485412	0.0685813
Species: Agapornis roseicollis	0.505971	6.6364	1.24852	1.71852	2.45667
Species: Aratinga solstitialis	0.165059	0.0261616	0.0129844	1.39943	0.207965
Species: Acridotheres tristis	0.336217	0.00863627	0.539658	1.56718	0.44721
Species: Cacatua alba	0.0533117	0.0439516	0.00899927	0.0296376	0.184551
Species: Cacatua ducorpsii	0.000439296	0.00198389	0.146173	0.0128931	0.0876543
Species: Cacatua galerita	0.0868311	0.162982	0.0171305	0.00616888	0.194134
Species: Cacatua goffiniana	0.0311631	0.0820791	6.24945e-06	0.0175314	0.000231203
Species: Cacatua moluccensis	0.00185895	0.0151554	0.211672	0.00496951	0.159092
Species: Crithagra mozambica	2.20121	0.00147022	1.25488	0.424355	0.38424
Species: Cacatua ophthalmica	0.024956	0.059881	0.0745397	0.00602693	0.0230716
Species: Cacatua sanguinea	0.0569533	0.173444	0.00698178	0.0695287	0.0407524
Species: Copsychus saularis	4.77188	0.0931812	4.09947	6.28624	0.235631
Species: Cacatua sulphurea	0.0557497	0.113926	0.000874986	0.000426693	0.0899125
Species: Diopsittaca nobilis	0.117251	0.119648	0.0953314	0.00481469	3.03513
Species: Eclectus roratus	0.0877553	0.550704	0.420613	1.44012	0.00580154
Species: Eolophus roseicapillus	0.0235717	0.0868599	0.648971	0.857305	0.583889
Species: Forpus coelestis	0.00524035	0.10105	0.00873823	0.0226892	2.51425
Species: Gracula religiosa	1.93538	5.2129e-05	1.30053	0.780104	0.547481
Species: Lorius lory	0.728739	0.0363122	0.181949	2.10152	0.158789
Species: Myiopsitta monachus	0.292638	0.122809	0.265879	0.00370034	0.322236
Species: Melopsittacus undulatus	1.167	0.337066	0.0392923	4.55602	0.563191
Species: Neopsephotus bourkii	0.00913298	0.000530604	2.12533	0.00552528	3.21688
Species: Nymphicus hollandicus	0.109653	1.28126	0.0428585	0.268242	0.00149643
Species: Psittacula alexandri	0.0783496	0.146349	0.0228758	0.108876	0.204312
Species: Primolius auricollis	0.224772	0.208644	0.0989147	0.596081	0.00187479
Species: Psittacus erithacus	0.0425107	1.41028	0.027496	0.223684	0.00364511
Species: Psittacula eupatria	0.0269176	0.14577	0.0514011	0.0480275	5.81735e-06
Species: Pionus fuscus	0.0202885	0.0318907	0.196887	0.150746	0.000836559
Species: Poicephalus gulielmi	0.126819	0.408365	0.141817	0.579526	0.194205
Species: Psittacula krameri	0.00800238	0.148635	0.0461176	0.0154727	0.157135
Species: Pionites leucogaster	0.170705	0.00831994	1.47786	0.204205	0.229902
Species: Pionites melanocephalus	0.108422	0.0200783	0.0784114	0.133389	0.150974
Species: Pyrrhura molinae	0.0606447	0.25814	0.496323	0.00611388	0.950754
Species: Padda oryzivora	0.917365	0.130449	8.77772	3.64857	8.0206
Species: Poicephalus robustus	0.0366192	0.072348	0.0021163	0.113981	0.139072
Species: Poicephalus senegalus	0.000220809	0.318995	0.0122774	0.141233	0.336198
Species: unanswered	0.0413605	0.174059	0.0340657	0.000331727	0.0379576
Species: Taeniopygia guttata	0.293872	4.44608	1.22225	5.47121	4.07232
Species: Trichoglossus moluccanus	0.00156882	0.0585855	0.0499284	0.123882	0.782941
Species: Zosterops simplex	6.7549	0.0562404	0.0143729	6.9879e-05	1.16288
Sampled in April	0.0427765	0.013002	1.06206	0.00848247	1.05622
Sampled in August	0.286398	0.9594	0.00288263	0.758031	0.0811041
Sampled in December	0.825126	8.50378	0.0530037	1.12106	0.173357
Sampled in February	0.267555	1.69193	0.0105898	0.35938	0.00166108
Sampled in January	0.12564	6.93437	0.646524	0.399377	3.23889
Sampled in July	0.497368	0.939695	0.0238062	0.00208447	0.129958
Sampled in June	2.06468	3.49113	0.395215	1.8846	3.27773
Sampled in March	0.061433	0.189297	1.80061	0.396208	2.08703
Sampled in May	2.99454	0.0759651	9.05127	1.03649	0.765357
Sampled in November	0.254661	0.0110266	8.4269	0.889702	8.94835
Sampled in October	5.81492	0.479909	2.19241	6.69737	1.13337
Sampled in September	0.00221885	0.551911	1.14392	1.32897	1.09327
Sampled in autumn	3.28832	0.751356	8.36868	4.10715	1.44718
Sampled in Spring	1.43016	0.00145312	11.7794	0.215002	3.21793
Sampled in Summer	2.8377	5.33784	0.328104	2.05874	3.1254
Sampled in Winter	0.997151	16.8012	0.141824	0.193043	0.955306
